# Supplementary material for: Integrative genome, transcriptome, microRNA, and degradome analysis of water dropwort (Oenanthe javanica) in response to water stress
Source: Hortic Res. 2021 Dec 1;8:262. doi: 10.1038/s41438-021-00707-8 (PMC8633011; doi:10.1038/s41438-021-00707-8)
Supplement: Supplementary file 2 — Supplementary Tables [file 41438_2021_707_MOESM2_ESM.docx]

## Sheet: Supplementary Table 1
Supplementary Table 1 Statistics of assembly size of contigs and scaffolds.
Property	Contig	Scaffold
Min sequence length (bp)	500	500
Max sequence length (bp)	285977	623824
Total sequence number	213461	149941
N50 (bp)	13040	23281
N90 (bp)	1998	5023
N number	335667	80250129
N rate (%)	0.028	6.28
Total sequence length (bp)	1198677381	1278591843
GC content (%)	32.97	32.97

## Sheet: Supplementary Table 2
Supplementary Table 2 Statistics of several plant genomes.
Data	O. javanica	D. carota	A. thaliana	O. sativa	P.trichocarpa
Genome size (Mp)	1278.6	421.5	119.5	374.2	403.8
Genome GC (%)	32.97	34.8	36.06	43.57	33.65
Exon region size (bp)	88159462	38138439	34833833	80300819	47101902
Exon region (%)	6.89	8.99	29.15	21.46	11.67
Exon region GC (%)	42.15	43.86	44.14	52.89	43.48
Gene number	42270	32113	27416	57939	41377
mRNA number	42270	32113	35386	68563	45778
Average mRNA length (bp)	3697	3366	1230	1323	1126
Exon number	243447	160786	147494	246667	197976
Average exon length (bp)	362.13	237.2	236.17	325.54	237.92
Exon No. per gene	5.76	5.01	5.38	4.26	4.78
Gene No. per 100kb	3.31	7.6	22.95	15.48	10.25

## Sheet: Supplementary Table 3
Supplementary Table 3 Summary of O. javanica gene annotation based on different annotation database.
Annotation Database	Number	Percent
Nr	25819	0.6108
InterPro	33843	0.8006
GO	22999	0.544
KEGG	13804	0.3266
All database annotation	39699	0.9392

## Sheet: Supplementary Table 4
Supplementary Table 4 Number of noncoding RNAs.
Type	Number	Size(bp)
miRNA	319	42814
tRNA	1373	102608
rRNA	424	269330
snRNA	786	81341

## Sheet: Supplementary Table 5
Supplementary Table 5 Gene cluster.
Gene number	Genes in cluster	Unclustered genes	Group number	Average genes per group
42270	33497	8773	15451	2.17

## Sheet: Supplementary Table 6
Supplementary Table 6 Changes of gene family size.
Label	Expansion	No change	Contraction
Oryza sativa	188	3979	21634
Arabidopsis thaliana	11	2099	26334
Oenanthe javanica	25	11322	17179
Daucus carota	20	11352	17196
Coffea canephora	19	5542	22914
Erythranthe guttata	34	5558	22910
Solanum tuberosum	44	10450	17998
Solanum lycopersicum	16	10487	18068
Actinidia chinensis	15	21088	26450
R1	26302	1	2222
R2	10591	7726	10250
R3	5609	2176	20726
R4	16338	2114	10068
R5	18358	2284	7929
R6	3301	8915	16357
R7	14527	8353	5680

## Sheet: Supplementary Table 7
Supplementary Table 7 Assessment of data generated by transcriptome sequencing
Samples	Clean Data (bp)	GC (%)	Q20 (%)	Q30 (%)
OJ-1	4251478233	44.97	92.36	87.61
OJ-2	4026016323	45.26	90.9	86.47
OJ-3	4015565656	45.13	90.78	86.39
OJ-1: plant under water deficient condition; OJ-2: plant under water sufficient condition; OJ-3: plant under water logging condition.
Clean Data means the total nucleotide number generated by sequencing.
GC means the percentage of two bases G and C of total nucleotides.
Q20 means the percentage of nucleotides mass not less than 20
Q30 means the percentage of nucleotides mass not less than 30

## Sheet: Supplementary Table 8
Supplementary Table 8 The assembled transcriptome data for O. javanica
Length range	Contigs	Transcripts	Unigenes
200-300	6,815,831(99.42%)	22,556(22.10%)	18,543(35.60%)
300-500	15,484(0.23%)	17,396(17.05%)	11,632(22.33%)
500-1000	11,323(0.17%)	21,137(20.71%)	9,019(17.32%)
1000-2000	9,074(0.13%)	27,486(26.93%)	8,503(16.33%)
2000+	4,142(0.06%)	13,480(13.21%)	4,386(8.42%)
Total number	6855854	102055	52083
Total length	307016503	104886513	40083934
N50 length	45	1620	1393
Mean length	44.78	1027.74	769.62

## Sheet: Supplementary Table 9
Supplementary Table 9 Data statistics of small RNA sequencing
Sample	Raw reads	Low quality	N' reads	Length < 18	Length > 30	Clean Reads
OJ-1	20530970	0	11968	3690071	1846876	14982055
OJ-2	20294117	0	11645	3654346	2357515	14270611
OJ-3	18361109	0	10592	2721445	1841138	13787934

## Sheet: Supplementary Table 10
Supplementary Table 10 Expression data and functional annotation of 1,519 DEGs in OJ-1 and OJ-2 compared to OJ-3
Gene ID	RPKM			OJ-1 vs OJ-3			OJ-2 vs OJ-3			COG_class	COG_class_annotation	GO_annotation	KEGG_annotation	Swissprot_annotation	nr_annotation
	OJ1	OJ2	OJ3	FDR	log2FC	regulated	FDR	log2FC	regulated
Oja10941	0.389362	0.278217	3.42159	0.00773352	2.66268	up	0.0052895	2.95797	up	[I]	Lipid transport and metabolism	Molecular Function: catalytic activity (GO:0003824);; Cellular Component: cytoplasm (GO:0005737);;	--	--	PREDICTED: monoglyceride lipase-like [Vitis vinifera]
Oja12033	0.175472	0.470187	3.08399	5.03993e-05	3.43836	up	0.00584173	2.38741	up	--	--	Molecular Function: sequence-specific DNA binding transcription factor activity (GO:0003700);; Cellular Component: nucleus (GO:0005634);; Biological Process: regulation of transcription, DNA-templated (GO:0006355);; Biological Process: response to heat (GO:0009408);; Molecular Function: sequence-specific DNA binding (GO:0043565);;	--	Heat stress transcription factor A-3 GN=F17C15.140 OS=Arabidopsis thaliana (Mouse-ear cress) PE=2 SV=2	hypothetical protein VITISV_018209 [Vitis vinifera]
Oja12418	0	0	3.26014	0.00252397	3.89257	up	0.00581827	3.95401	up	--	--	--	--	--	--
Oja12725	0	0	2.64687	3.53255e-06	4.62232	up	6.45477e-06	4.68549	up	[J]	Translation, ribosomal structure and biogenesis	Biological Process: maltose metabolic process (GO:0000023);; Biological Process: RNA methylation (GO:0001510);; Molecular Function: structural constituent of ribosome (GO:0003735);; Molecular Function: protein kinase activity (GO:0004672);; Molecular Function: phosphoprotein phosphatase activity (GO:0004721);; Cellular Component: cell wall (GO:0005618);; Cellular Component: nucleolus (GO:0005730)…	--	60S ribosomal protein L3-1 GN=F1I21.1 OS=Arabidopsis thaliana (Mouse-ear cress) PE=2 SV=5	ribosomal protein L3 [Hyacinthus orientalis]
Oja13530	0	0.0689351	2.54335	1.07968e-07	4.92283	up	2.05521e-06	4.07468	up	--	--	Biological Process: transition metal ion transport (GO:0000041);; Biological Process: respiratory burst involved in defense response (GO:0002679);; Cellular Component: nucleus (GO:0005634);; Biological Process: oligopeptide transport (GO:0006857);; Biological Process: amino acid transport (GO:0006865);; Biological Process: systemic acquired resistance (GO:0009627);; Biological Process: response t…	--	Probable nucleoredoxin 1 GN=At1g60420 OS=Arabidopsis thaliana (Mouse-ear cress) PE=1 SV=1	cysteine/histidine-rich C1 domain-containing protein [Arabidopsis thaliana]
Oja13688	0	0	3.71952	0.000257779	4.1788	up	0.000569056	4.24102	up	[K]	Transcription	--	--	Nascent polypeptide-associated complex subunit alpha-like protein 4 GN=At4g10480 OS=Arabidopsis thaliana (Mouse-ear cress) PE=2 SV=1	hypothetical protein CHLNCDRAFT_56187 [Chlorella variabilis]
Oja14128	0	0.12046	2.83943	8.53296e-05	4.3031	up	0.00167825	3.45381	up	--	--	Biological Process: metabolic process (GO:0008152);; Molecular Function: amino acid binding (GO:0016597);; Molecular Function: protein dimerization activity (GO:0046983);;	--	Transcription factor bHLH61 GN=F12B17.80 OS=Arabidopsis thaliana (Mouse-ear cress) PE=2 SV=1	Transcription factor bHLH61 isoform 1 [Theobroma cacao]
Oja14729	0	0	2.34408	0.00252397	3.89257	up	0.00581827	3.95401	up	[J]	Translation, ribosomal structure and biogenesis	Cellular Component: membrane (GO:0016020);; Cellular Component: cytosolic ribosome (GO:0022626);; Cellular Component: intracellular membrane-bounded organelle (GO:0043231);; Cellular Component: intracellular organelle part (GO:0044446);;	K02975|8e-34|vcn:VOLCADRAFT_82071|rps25	40S ribosomal protein S25-3 GN=RPS25D OS=Arabidopsis thaliana (Mouse-ear cress) PE=2 SV=2	unknown [Lotus japonicus]
Oja15054	0	0	11.8121	9.46021e-13	5.70965	up	3.20854e-13	5.7742	up	--	--	--	K05759|7e-23|mgl:MGL_0646|hypothetical protein	Profilin OS=Helianthus annuus (Common sunflower) PE=1 SV=1	profilin [Mucor circinelloides f. circinelloides 1006PhL]
Oja15057	0.15998	1.71469	10.3681	7.30526e-11	4.81056	up	3.38689e-05	2.38651	up	--	--	Biological Process: syncytium formation (GO:0006949);; Cellular Component: membrane (GO:0016020);; Molecular Function: pectate lyase activity (GO:0030570);;	K01728|8e-43|pop:POPTR_565107|hypothetical protein	Probable pectate lyase 18 (Precursor) GN=At4g24780 OS=Arabidopsis thaliana (Mouse-ear cress) PE=2 SV=2	pectate lyase [Musa acuminata AAA Group]
Oja15058	0	1.33565	13.4147	2.88372e-10	5.35494	up	5.03575e-06	2.98431	up	--	--	Cellular Component: integral component of membrane (GO:0016021);; Biological Process: transmembrane transport (GO:0055085);;	--	Mitochondrial adenine nucleotide transporter ADNT1 OS=Arabidopsis thaliana (Mouse-ear cress) PE=2 SV=1	Mitochondrial deoxynucleotide carrier, putative [Ricinus communis]
Oja15101	9.44351	5.71227	0	2.22045e-16	-6.25971	down	1.18305e-12	-5.6792	down	--	--	--	--	--	PREDICTED: uncharacterized protein LOC100258555 isoform 1 [Vitis vinifera]
Oja15120	5.56032	5.10828	1.74508	0.00571603	-1.63617	down	0.00354605	-1.58626	down	--	--	--	--	--	PREDICTED: uncharacterized protein LOC100250825 [Vitis vinifera]
Oja15122	0.305139	1.30821	12.7369	4.96839e-07	4.192	up	0.000135969	2.88398	up	--	--	--	--	--	--
Oja15131	0	0	17.6932	0	6.64972	up	0	6.71486	up	--	--	--	--	--	--
Oja15200	4.08301	2.37471	0.208606	9.85878e-14	-4.05064	down	1.20548e-09	-3.35754	down	[G]	Carbohydrate transport and metabolism	Molecular Function: beta-N-acetylhexosaminidase activity (GO:0004563);; Cellular Component: extracellular region (GO:0005576);; Cellular Component: plasma membrane (GO:0005886);; Biological Process: carbohydrate metabolic process (GO:0005975);; Molecular Function: UDP-glucosyltransferase activity (GO:0035251);; Molecular Function: cation binding (GO:0043169);;	K12373|0.0|vvi:100240836|hypothetical protein LOC100240836	Beta-hexosaminidase 2 (Precursor) GN=F3F20.4 OS=Arabidopsis thaliana (Mouse-ear cress) PE=1 SV=1	PREDICTED: beta-hexosaminidase-like [Vitis vinifera]
Oja15225	0	0.437263	14.0414	0	6.27784	up	3.21965e-15	4.47719	up	--	--	--	--	--	--
Oja15240	0	2.74241	10.93	6.71685e-14	5.8589	up	0.00059262	1.84759	up	--	--	Cellular Component: nucleus (GO:0005634);; Cellular Component: cytoplasm (GO:0005737);; Biological Process: metabolic process (GO:0008152);; Molecular Function: hydrolase activity (GO:0016787);;	--	Probable protein phosphatase 2C 73 OS=Arabidopsis thaliana (Mouse-ear cress) PE=2 SV=1	Phosphatase 2C family protein isoform 1 [Theobroma cacao]
Oja15305	4.88841	3.86413	0.0671215	1.85663e-12	-5.06854	down	9.14246e-12	-4.83827	down	[O]	Posttranslational modification, protein turnover, chaperones	Molecular Function: ATP-dependent peptidase activity (GO:0004176);; Molecular Function: metalloendopeptidase activity (GO:0004222);; Molecular Function: ATP binding (GO:0005524);; Biological Process: ATP catabolic process (GO:0006200);; Biological Process: protein folding (GO:0006457);; Biological Process: proteolysis (GO:0006508);; Molecular Function: zinc ion binding (GO:0008270);; Molecular Fu…	K03798|1e-151|vvi:100266289|hypothetical protein LOC100266289	ATP-dependent zinc metalloprotease FTSH 6, chloroplastic (Precursor) GN=FTSH6 OS=Arabidopsis thaliana (Mouse-ear cress) PE=2 SV=1	unnamed protein product [Vitis vinifera]
Oja15354	37.5621	5.67538	0.90882	0	-5.272	down	5.86201e-09	-2.63399	down	--	--	Biological Process: metabolic process (GO:0008152);; Cellular Component: plastid (GO:0009536);; Molecular Function: oxidoreductase activity (GO:0016491);;	--	Polyphenol oxidase, chloroplastic (Precursor) OS=Malus domestica (Apple) PE=2 SV=1	polyphenol oxidase [Populus trichocarpa x Populus deltoides]
Oja15361	21.7663	30.2728	6.07222	1.09757e-05	-1.83551	down	1.23235e-14	-2.37951	down	--	--	--	--	Cell number regulator 2 GN=CNR2 OS=Zea mays (Maize) PE=2 SV=1	PREDICTED: cell number regulator 1-like [Fragaria vesca subsp. vesca]
Oja15392	0.275195	7.07903	40.4314	0	6.77305	up	0	2.41709	up	[R]	General function prediction only	Cellular Component: cytosol (GO:0005829);; Biological Process: anthocyanin-containing compound biosynthetic process (GO:0009718);; Biological Process: lignin biosynthetic process (GO:0009809);; Biological Process: methylation (GO:0032259);; Biological Process: cyanidin 3-O-glucoside biosynthetic process (GO:0033485);; Biological Process: delphinidin 3-O-glucoside biosynthetic process (GO:0033486)…	K00588|2e-93|rcu:RCOM_1148460|o-methyltransferase, putative (EC:2.1.1.104)	Putative caffeoyl-CoA O-methyltransferase At1g67980 GN=At1g67980 OS=Arabidopsis thaliana (Mouse-ear cress) PE=2 SV=1	PREDICTED: putative caffeoyl-CoA O-methyltransferase At1g67980-like isoform 1 [Solanum lycopersicum]
Oja15393	8.91806	11.6253	28.4352	1.44722e-05	1.6523	up	0.00019338	1.20333	up	[MG]	--	--	--	Isoflavone reductase-like protein OS=Olea europaea (Common olive) PE=1 SV=1	phenylcoumaran benzylic ether reductase [Eucalyptus globulus subsp. globulus]
Oja15416	9.21363	6.7893	29.7298	0.00222881	1.6363	up	1.38317e-05	1.99294	up	--	--	Cellular Component: extracellular region (GO:0005576);;	--	--	hypothetical protein PRUPE_ppa014087mg [Prunus persica]
Oja15438	15.4521	37.567	163.111	0	3.37591	up	4.88498e-15	2.03202	up	--	--	Biological Process: response to stress (GO:0006950);; Cellular Component: plastid envelope (GO:0009526);; Biological Process: response to abiotic stimulus (GO:0009628);; Cellular Component: membrane (GO:0016020);; Cellular Component: chloroplast part (GO:0044434);; Molecular Function: allene-oxide cyclase activity (GO:0046423);;	--	Allene oxide cyclase 3, chloroplastic (Precursor) GN=AOC3 OS=Arabidopsis thaliana (Mouse-ear cress) PE=2 SV=1	chloroplast allene oxide cyclase precursor [Ipomoea nil]
Oja15451	13.9356	23.5536	97.7335	1.92069e-14	2.77565	up	1.1648e-11	1.96008	up	[J]	Translation, ribosomal structure and biogenesis	Molecular Function: translation initiation factor activity (GO:0003743);; Cellular Component: nucleus (GO:0005634);; Biological Process: DNA repair (GO:0006281);; Biological Process: translational initiation (GO:0006413);; Biological Process: regulation of translation (GO:0006417);; Biological Process: virus induced gene silencing (GO:0009616);; Biological Process: vegetative phase change (GO:001…	K03113|2e-33|vvi:100245122|hypothetical protein LOC100245122	Protein translation factor SUI1 homolog OS=Pimpinella brachycarpa PE=3 SV=1	RecName: Full=Protein translation factor SUI1 homolog
Oja15467	114.121	151.593	366.618	6.75359e-06	1.6659	up	0.000125525	1.18867	up	[H]	Coenzyme transport and metabolism	Molecular Function: methionine adenosyltransferase activity (GO:0004478);; Molecular Function: ATP binding (GO:0005524);; Biological Process: S-adenosylmethionine biosynthetic process (GO:0006556);; Biological Process: one-carbon metabolic process (GO:0006730);; Molecular Function: metal ion binding (GO:0046872);;	K00789|2e-40|vvi:100243560|METK5	S-adenosylmethionine synthase 1 GN=SAM1 OS=Solanum lycopersicum (Tomato) PE=2 SV=1	S-adenosylmethionine synthetase-1 [Pisum sativum]
Oja15469	858.846	649.974	32.4043	0	-4.7224	down	0	-4.39091	down	--	--	Cellular Component: membrane (GO:0016020);;	--	Glycine-rich protein DC9.1 OS=Daucus carota (Carrot) PE=2 SV=1	RecName: Full=Glycine-rich protein HC1
Oja15470	4830.39	4223.64	445.53	0	-3.45137	down	0	-3.32724	down	--	--	Molecular Function: catalytic activity (GO:0003824);;	--	Reticuline oxidase-like protein (Precursor) GN=At4g20830 OS=Arabidopsis thaliana (Mouse-ear cress) PE=1 SV=2	PREDICTED: reticuline oxidase-like protein-like [Cucumis sativus]
Oja15471	146.851	966.677	3352.06	0	4.49793	up	9.83676e-11	1.71085	up	[M]	Cell wall/membrane/envelope biogenesis	Biological Process: lipid transport (GO:0006869);; Molecular Function: lipid binding (GO:0008289);;	--	14 kDa proline-rich protein DC2.15 (Precursor) OS=Daucus carota (Carrot) PE=2 SV=1	hybrid proline-rich protein [Catharanthus roseus]
Oja15472	3298.32	1493.16	218.662	0	-3.92776	down	0	-2.85396	down	--	--	Molecular Function: copper ion binding (GO:0005507);; Cellular Component: plasma membrane (GO:0005886);; Biological Process: photomorphogenesis (GO:0009640);; Biological Process: response to abscisic acid (GO:0009737);; Biological Process: embryo development ending in seed dormancy (GO:0009793);; Biological Process: seed germination (GO:0009845);; Biological Process: pollination (GO:0009856);; Bi…	--	Basic blue protein (Precursor) GN=ARPN OS=Arabidopsis thaliana (Mouse-ear cress) PE=2 SV=2	Copper binding protein 6 [Theobroma cacao]
Oja15473	1166.65	811.243	405.959	0.000368753	-1.53636	down	0.00367127	-1.0817	down	--	--	Molecular Function: oxidoreductase activity, acting on diphenols and related substances as donors, oxygen as acceptor (GO:0016682);; Biological Process: single-organism metabolic process (GO:0044710);;	--	Polyphenol oxidase, chloroplastic (Precursor) OS=Malus domestica (Apple) PE=2 SV=1	polyphenol oxidase [Populus trichocarpa]
Oja15493	162.441	38.9201	2.93051	0	-5.71272	down	0	-3.72989	down	--	--	--	--	--	Uncharacterized protein TCM_001723 [Theobroma cacao]
Oja15502	59.0359	143.626	391.767	4.44089e-16	2.71167	up	1.252e-06	1.36331	up	--	--	--	--	--	--
Oja15514	5.08596	6.93793	33.1575	2.58127e-13	2.67031	up	1.50768e-13	2.16088	up	[S]	Function unknown	--	--	Vegetative cell wall protein gp1 (Precursor) GN=GP1 OS=Chlamydomonas reinhardtii (Chlamydomonas smithii) PE=2 SV=1	hypothetical protein VITISV_042938 [Vitis vinifera]
Oja15531	39.2612	33.7137	10.5811	2.0961e-07	-1.89897	down	2.79335e-10	-1.7492	down	[R]	General function prediction only	Molecular Function: DNA binding (GO:0003677);; Molecular Function: sequence-specific DNA binding transcription factor activity (GO:0003700);; Molecular Function: acid phosphatase activity (GO:0003993);; Molecular Function: protein serine/threonine phosphatase activity (GO:0004722);; Cellular Component: extracellular space (GO:0005615);; Cellular Component: nucleus (GO:0005634);; Cellular Componen…	--	Purple acid phosphatase 3 (Precursor) GN=PAP3 OS=Arabidopsis thaliana (Mouse-ear cress) PE=2 SV=1	PREDICTED: purple acid phosphatase 3-like [Solanum lycopersicum]
Oja15548	20.1071	451.086	1065.67	0	5.70876	up	0.000467573	1.15718	up	--	--	--	--	--	Uncharacterized protein TCM_002645 [Theobroma cacao]
Oja15554	478.855	308.866	76.6842	4.66294e-15	-2.65417	down	0	-2.0913	down	--	--	Cellular Component: extracellular region (GO:0005576);; Biological Process: killing of cells of other organism (GO:0031640);; Biological Process: defense response to fungus (GO:0050832);;	--	Defensin-like protein 1 OS=Clitoria ternatea (Butterfly pea) PE=1 SV=1	RecName: Full=Defensin-like protein 1; AltName: Full=Cysteine-rich antimicrobial protein 1; AltName: Full=Defensin AMP1; Short=CtAMP1
Oja15574	59.6379	16.3203	0.760268	0	-6.0423	down	0	-4.26181	down	[G]	Carbohydrate transport and metabolism	Cellular Component: cytoplasmic membrane-bounded vesicle (GO:0016023);;	--	Putative glycine-rich cell wall structural protein 1 (Precursor) GN=GRP-1 OS=Oryza sativa subsp. indica (Rice) PE=4 SV=1	PREDICTED: uncharacterized protein LOC101229935 [Cucumis sativus]
Oja15588	126.352	165.53	41.9744	2.66495e-05	-1.60215	down	2.22045e-16	-2.06119	down	[G]	Carbohydrate transport and metabolism	Biological Process: biosynthetic process (GO:0009058);; Molecular Function: strictosidine synthase activity (GO:0016844);;	--	Strictosidine synthase 1 (Precursor) GN=SS1 OS=Arabidopsis thaliana (Mouse-ear cress) PE=2 SV=2	PREDICTED: adipocyte plasma membrane-associated protein [Vitis vinifera]
Oja15606	1.29786	4.29418	18.1615	0	3.71778	up	4.60602e-10	1.98034	up	[M]	Cell wall/membrane/envelope biogenesis	Cellular Component: extracellular region (GO:0005576);; Cellular Component: vacuole (GO:0005773);; Biological Process: cell adhesion (GO:0007155);;	--	Fasciclin-like arabinogalactan protein 15 (Precursor) GN=FLA15 OS=Arabidopsis thaliana (Mouse-ear cress) PE=2 SV=1	PREDICTED: fasciclin-like arabinogalactan protein 17-like isoform 1 [Fragaria vesca subsp. vesca]
Oja15609	0	0.289534	9.19863	1.27352e-06	4.71475	up	2.58576e-05	3.86627	up	--	--	--	--	Leucine-rich repeat extensin-like protein 3 (Precursor) GN=LRX3 OS=Arabidopsis thaliana (Mouse-ear cress) PE=1 SV=1	extensin (class I) [Solanum lycopersicum]
Oja15613.1	1.75344	1.00233	12.4553	7.14183e-08	2.7101	up	6.96865e-12	3.37836	up	[J]	Translation, ribosomal structure and biogenesis	Biological Process: respiratory burst involved in defense response (GO:0002679);; Cellular Component: cytoplasm (GO:0005737);; Molecular Function: N-acetyltransferase activity (GO:0008080);; Biological Process: ethylene biosynthetic process (GO:0009693);; Biological Process: abscisic acid-activated signaling pathway (GO:0009738);; Biological Process: ethylene-activated signaling pathway (GO:00098…	--	--	PREDICTED: uncharacterized N-acetyltransferase p20 [Vitis vinifera]
Oja15613.2	0.215079	0.461052	9.45022	2.01394e-07	4.26375	up	2.27684e-06	3.6678	up	[J]	Translation, ribosomal structure and biogenesis	Molecular Function: N-acetyltransferase activity (GO:0008080);; Biological Process: response to abscisic acid (GO:0009737);;	--	--	hypothetical protein PRUPE_ppa017792mg [Prunus persica]
Oja15691	21.6866	2.81056	1.01204	0	-4.37156	down	0.0056978	-1.51488	down	[Q]	Secondary metabolites biosynthesis, transport and catabolism	--	--	Cytochrome P450 714C2 GN=OsJ_35025 OS=Oryza sativa subsp. japonica (Rice) PE=2 SV=1	PREDICTED: cytochrome P450 734A6-like [Vitis vinifera]
Oja15701	0	0.266047	80.7072	0	7.91996	up	0	7.07367	up	--	--	--	--	--	hypothetical protein MTR_8g040260 [Medicago truncatula]
Oja15715	7.99004	5.6833	0.398942	1.56164e-12	-4.03818	down	7.60945e-11	-3.63376	down	[O]	Posttranslational modification, protein turnover, chaperones	--	K03798|1e-122|vvi:100266289|hypothetical protein LOC100266289	ATP-dependent zinc metalloprotease FTSH 6, chloroplastic (Precursor) GN=FTSH6 OS=Arabidopsis thaliana (Mouse-ear cress) PE=2 SV=1	hypothetical protein VITISV_032527 [Vitis vinifera]
Oja15719	46.7022	41.2575	19.7036	0.00491594	-1.25667	down	0.00021418	-1.1475	down	[I]	Lipid transport and metabolism	--	K01858|0.0|rcu:RCOM_0197350|myo-inositol-1 phosphate synthase, putative (EC:5.5.1.4)	Inositol-3-phosphate synthase OS=Nicotiana tabacum (Common tobacco) PE=2 SV=1	RecName: Full=Inositol-3-phosphate synthase; Short=MIP synthase; AltName: Full=Myo-inositol 1-phosphate synthase; Short=IPS; Short=MI-1-P synthase
Oja15722	18.4398	6.68602	2.03307	0	-3.16574	down	5.72077e-07	-1.77844	down	--	--	--	--	Zinc finger CCCH domain-containing protein 11 OS=Oryza sativa subsp. japonica (Rice) PE=2 SV=2	predicted protein [Populus trichocarpa]
Oja15723	10.451	11.2016	80.552	0	2.92581	up	0	2.75742	up	--	--	--	--	Glucan endo-1,3-beta-glucosidase, basic vacuolar isoform (Precursor) OS=Nicotiana tabacum (Common tobacco) PE=1 SV=2	beta-1,3-glucanase [Vitis vinifera]
Oja15849	2.81956	4.02942	0	1.01938e-11	-5.65585	down	0	-6.29579	down	--	--	--	--	Vegetative cell wall protein gp1 (Precursor) GN=GP1 OS=Chlamydomonas reinhardtii (Chlamydomonas smithii) PE=2 SV=1	hypothetical protein SNOG_05366 [Phaeosphaeria nodorum SN15]
Oja15857	0	0.611997	6.06301	3.53255e-06	4.62232	up	0.00200123	2.81988	up	--	--	--	K00472|3e-19|vvi:100242241|hypothetical protein LOC100242241	--	PREDICTED: prolyl 4-hydroxylase subunit alpha-1-like [Solanum lycopersicum]
Oja16001	22.5491	16.9567	6.16527	4.33608e-07	-1.87681	down	2.12036e-07	-1.53613	down	[Q]	Secondary metabolites biosynthesis, transport and catabolism	Molecular Function: monooxygenase activity (GO:0004497);; Molecular Function: iron ion binding (GO:0005506);; Molecular Function: electron carrier activity (GO:0009055);; Cellular Component: membrane (GO:0016020);; Molecular Function: oxidoreductase activity, acting on paired donors, with incorporation or reduction of molecular oxygen (GO:0016705);; Molecular Function: heme binding (GO:0020037);;…	--	Cytochrome P450 71A1 GN=CYP71A1 OS=Persea americana (Avocado) PE=1 SV=2	PREDICTED: cytochrome P450 71A1-like [Vitis vinifera]
Oja16039	1.8361	0.222789	5.2515	0.00273308	1.47946	up	0	4.23835	up	--	--	Molecular Function: aspartic-type endopeptidase activity (GO:0004190);; Biological Process: carbohydrate metabolic process (GO:0005975);; Cellular Component: chloroplast (GO:0009507);; Biological Process: chloroplast-nucleus signaling pathway (GO:0010019);;	--	Aspartic proteinase nepenthesin-2 (Precursor) GN=nep2 OS=Nepenthes gracilis (Slender pitcher plant) PE=1 SV=1	hypothetical protein VITISV_015630 [Vitis vinifera]
Oja16149	0	0	8.52839	2.88916e-05	4.41754	up	5.8888e-05	4.4803	up	--	--	--	--	Early nodulin-93 OS=Glycine max (Soybean) PE=2 SV=1	Early nodulin, putative [Ricinus communis]
Oja16167	0	0	7.4096	1.75258e-07	4.88354	up	2.59454e-07	4.94714	up	--	--	--	--	--	--
Oja16210	109.67	79.8377	23.6118	2.54056e-10	-2.22342	down	1.10659e-11	-1.83558	down	--	--	--	--	Non-specific lipid-transfer protein (Precursor) OS=Prunus avium (Cherry) PE=1 SV=1	stalk non-specific lipid-transfer protein 1 [Apium graveolens]
Oja16229	0	0	4.10692	2.85761e-07	4.84316	up	4.39678e-07	4.9067	up	--	--	Cellular Component: cell wall (GO:0005618);; Biological Process: recognition of pollen (GO:0048544);;	--	Epidermis-specific secreted glycoprotein EP1 (Precursor) GN=EP1 OS=Daucus carota (Carrot) PE=1 SV=1	PREDICTED: epidermis-specific secreted glycoprotein EP1-like [Solanum lycopersicum]
Oja16237	0	0.287	7.0592	4.95144e-05	4.36145	up	0.000988894	3.51229	up	--	--	Biological Process: defense response (GO:0006952);; Biological Process: signal transduction (GO:0007165);; Biological Process: metabolic process (GO:0008152);; Biological Process: response to organic substance (GO:0010033);; Biological Process: response to other organism (GO:0051707);; Biological Process: response to oxygen-containing compound (GO:1901700);;	--	Putative lipid-transfer protein DIR1 (Precursor) GN=DIR1 OS=Arabidopsis thaliana (Mouse-ear cress) PE=1 SV=1	hypothetical protein PRUPE_ppa016471mg, partial [Prunus persica]
Oja16265	0.200954	0	6.6222	2.13525e-05	3.86295	up	3.74646e-06	4.73253	up	--	--	--	--	--	--
Oja16290	33.6919	2.4816	0	0	-8.30821	down	2.85255e-06	-4.73122	down	--	--	Biological Process: transition metal ion transport (GO:0000041);; Cellular Component: nucleus (GO:0005634);; Molecular Function: phosphatidylethanolamine binding (GO:0008429);; Cellular Component: plastid (GO:0009536);; Biological Process: negative regulation of flower development (GO:0009910);; Biological Process: vegetative to reproductive phase transition of meristem (GO:0010228);; Biological …	--	CEN-like protein 2 GN=CET2 OS=Nicotiana tabacum (Common tobacco) PE=2 SV=1	RecName: Full=CEN-like protein 2
Oja16296	0	0.355966	5.10739	5.92759e-06	4.57378	up	0.000738487	3.17073	up	--	--	--	--	--	--
Oja16306	0.597025	1.27981	6.29575	5.23411e-06	3.0799	up	0.00149976	2.09525	up	--	--	Molecular Function: calcium ion binding (GO:0005509);; Biological Process: response to auxin (GO:0009733);; Biological Process: response to karrikin (GO:0080167);;	--	Calcium-binding protein PBP1 GN=F24B18.11 OS=Arabidopsis thaliana (Mouse-ear cress) PE=1 SV=1	PREDICTED: calcium-binding protein PBP1-like [Solanum lycopersicum]
Oja16491	2.60128	1.9709	0	1.7082e-10	-5.47337	down	3.90018e-09	-5.21481	down	[S]	Function unknown	--	--	Leucine-rich repeat extensin-like protein 5 (Precursor) GN=LRX5 OS=Arabidopsis thaliana (Mouse-ear cress) PE=2 SV=2	hypothetical protein SNOG_01519 [Phaeosphaeria nodorum SN15]
Oja16558	0.0617214	5.68926	21.4243	0	7.20759	up	7.26657e-09	1.8164	up	[T]	Signal transduction mechanisms	Molecular Function: phosphoprotein phosphatase activity (GO:0004721);; Cellular Component: nucleus (GO:0005634);; Cellular Component: cytoplasm (GO:0005737);; Biological Process: metabolic process (GO:0008152);; Biological Process: response to water deprivation (GO:0009414);;	--	Probable protein phosphatase 2C 34 GN=At3g05640 OS=Arabidopsis thaliana (Mouse-ear cress) PE=2 SV=1	Phosphatase 2C family protein isoform 1 [Theobroma cacao]
Oja16566	0	0	4.94633	5.92759e-06	4.57378	up	1.11592e-05	4.63686	up	--	--	Molecular Function: actin binding (GO:0003779);; Cellular Component: actin cytoskeleton (GO:0015629);; Biological Process: actin filament-based process (GO:0030029);;	K05765|3e-40|ehi:EHI_197480|152.t00017	Actin-depolymerizing factor 7 GN=ADF7 OS=Oryza sativa subsp. japonica (Rice) PE=2 SV=2	predicted protein [Hordeum vulgare subsp. vulgare]
Oja16621	0.281525	0.226308	3.24706	1.39939e-05	3.14022	up	5.22302e-06	3.33676	up	[G]	Carbohydrate transport and metabolism	Molecular Function: alpha,alpha-trehalase activity (GO:0004555);; Biological Process: trehalose catabolic process (GO:0005993);;	K01194|1e-104|rcu:RCOM_1312580|alpha,alpha-trehalase, putative (EC:3.2.1.28)	Probable trehalase GN=OSJNBb0018B10.19 OS=Oryza sativa subsp. japonica (Rice) PE=2 SV=1	Trehalase 1 isoform 1 [Theobroma cacao]
Oja16652	0.0911332	0	5.40572	5.2776e-10	4.68553	up	2.02599e-11	5.5562	up	--	--	Molecular Function: receptor activity (GO:0004872);; Molecular Function: protein binding (GO:0005515);; Cellular Component: nucleus (GO:0005634);; Biological Process: abscisic acid-activated signaling pathway (GO:0009738);;	K14496|6e-86|vvi:100267073|hypothetical protein LOC100267073	Abscisic acid receptor PYL4 GN=T19C21.20 OS=Arabidopsis thaliana (Mouse-ear cress) PE=1 SV=1	PREDICTED: abscisic acid receptor PYL6-like [Solanum lycopersicum]
Oja16671	23.1859	4.10583	0.221467	1.11022e-16	-5.58488	down	0.00834234	-3.25975	down	--	--	--	--	--	--
Oja16740	0	1.20348	7.12629	8.03058e-11	5.43863	up	0.000151143	2.34384	up	--	--	--	--	--	Uncharacterized protein TCM_037583 [Theobroma cacao]
Oja16797	0	0.0748336	6.59564	3.33067e-16	6.15125	up	4.44089e-16	5.30431	up	[C]	Energy production and conversion	Molecular Function: oxidoreductase activity (GO:0016491);;	--	Reticuline oxidase-like protein (Precursor) GN=At4g20830 OS=Arabidopsis thaliana (Mouse-ear cress) PE=1 SV=2	predicted protein [Populus trichocarpa]
Oja16813	0	0	5.3773	9.99751e-06	4.52356	up	1.93595e-05	4.58654	up	[B]	Chromatin structure and dynamics	Cellular Component: nucleosome (GO:0000786);; Molecular Function: DNA binding (GO:0003677);; Cellular Component: nucleolus (GO:0005730);; Cellular Component: vacuole (GO:0005773);; Biological Process: nucleosome assembly (GO:0006334);; Cellular Component: thylakoid (GO:0009579);; Biological Process: mycelium development (GO:0043581);; Molecular Function: protein heterodimerization activity (GO:00…	K11254|2e-44|tbr:Tb927.5.4250|histone H4	Histone H4 variant TH091 OS=Triticum aestivum (Wheat) PE=3 SV=2	PREDICTED: histone H4-like [Glycine max]
Oja16816	0	0	4.34116	7.70244e-07	4.75884	up	1.27498e-06	4.82224	up	--	--	--	--	--	dehydration responsive protein [Corchorus olitorius]
Oja16926	473.576	194.242	8.92038	0	-5.72622	down	0	-4.51117	down	--	--	--	--	--	--
Oja16950	1304.88	243.452	1.08451	0	-10.1935	down	0	-7.84327	down	[R]	General function prediction only	--	--	--	Inter-alpha-trypsin inhibitor heavy chain H3 precursor, putative [Ricinus communis]
Oja16962	659.122	242.297	62.7573	0	-3.40461	down	5.55112e-16	-2.03064	down	--	--	--	--	--	conserved hypothetical protein [Ricinus communis]
Oja16976	218.847	488.304	1305.64	1.17684e-14	2.56258	up	4.17304e-06	1.33572	up	--	--	--	--	--	hypothetical protein MTR_1g108620 [Medicago truncatula]
Oja17015	0.412084	0.147227	3.62126	0.00773352	2.66268	up	0.000988894	3.51229	up	--	--	Molecular Function: sequence-specific DNA binding transcription factor activity (GO:0003700);; Biological Process: regulation of transcription, DNA-templated (GO:0006355);; Molecular Function: sequence-specific DNA binding (GO:0043565);;	--	Probable WRKY transcription factor 50 GN=WRKY50 OS=Arabidopsis thaliana (Mouse-ear cress) PE=2 SV=1	WRKY transcription factor 12 [Jatropha curcas]
Oja17036	0	0	5.2258	0.0014143	3.96962	up	0.00323866	4.03129	up	[J]	Translation, ribosomal structure and biogenesis	Molecular Function: binding (GO:0005488);; Cellular Component: ribosome (GO:0005840);; Cellular Component: intracellular organelle part (GO:0044446);;	--	40S ribosomal protein S29A GN=rps29A OS=Guillardia theta (Cryptomonas phi) PE=3 SV=1	40S ribosomal protein S29A [Cryptomonas paramecium]
Oja17049	0	0	4.77093	5.92759e-06	4.57378	up	1.11592e-05	4.63686	up	--	--	Cellular Component: ribosome (GO:0005840);; Cellular Component: intracellular membrane-bounded organelle (GO:0043231);; Cellular Component: intracellular organelle part (GO:0044446);;	K02891|3e-61|lif:LinJ36.3500|60S ribosomal protein L22	60S ribosomal protein L22-3 GN=RPL22C OS=Arabidopsis thaliana (Mouse-ear cress) PE=2 SV=1	60S ribosomal protein L22 [Yarrowia lipolytica]
Oja17054	61.0472	61.5826	20.8405	5.47257e-05	-1.56034	down	1.59571e-09	-1.64248	down	--	--	Cellular Component: cytosol (GO:0005829);; Cellular Component: plasma membrane (GO:0005886);; Biological Process: response to stress (GO:0006950);; Cellular Component: plastid (GO:0009536);;	--	--	PREDICTED: uncharacterized protein C167.05 [Glycine max]
Oja17092	2671.79	1034.25	342.023	0	-2.97856	down	9.49191e-11	-1.67897	down	--	--	Biological Process: response to stress (GO:0006950);; Biological Process: response to abiotic stimulus (GO:0009628);; Biological Process: response to hormone (GO:0009725);; Biological Process: carboxylic acid metabolic process (GO:0019752);; Biological Process: cellular biosynthetic process (GO:0044249);; Biological Process: single-organism biosynthetic process (GO:0044711);; Biological Process: …	--	Glycine-rich protein DC7.1 (Precursor) OS=Daucus carota (Carrot) PE=2 SV=1	RecName: Full=Glycine-rich protein DC7.1; Flags: Precursor
Oja17165	2.51682	4.48213	18.3316	1.92069e-14	2.82593	up	5.47327e-11	1.93794	up	--	--	Molecular Function: transferase activity, transferring acyl groups other than amino-acyl groups (GO:0016747);;	--	Uncharacterized acetyltransferase At3g50280 GN=At3g50280 OS=Arabidopsis thaliana (Mouse-ear cress) PE=1 SV=1	PREDICTED: uncharacterized acetyltransferase At3g50280-like [Vitis vinifera]
Oja17201	105.901	78.4051	34.2756	1.31842e-05	-1.63943	down	9.59923e-06	-1.27548	down	[Q]	Secondary metabolites biosynthesis, transport and catabolism	Molecular Function: nicotinamidase activity (GO:0008936);; Biological Process: response to abscisic acid (GO:0009737);; Biological Process: pyridine nucleotide salvage (GO:0019365);;	--	--	PREDICTED: uncharacterized isochorismatase family protein PncA-like [Solanum lycopersicum]
Oja17215	3.35225	15.8092	95.7399	0	4.64837	up	6.33937e-14	2.48514	up	--	--	--	--	--	--
Oja17238	0.285621	0.306134	4.07866	0.000819028	3.15104	up	0.00197455	3.06826	up	[V]	Defense mechanisms	Molecular Function: ATP binding (GO:0005524);; Biological Process: ATP catabolic process (GO:0006200);; Molecular Function: organic phosphonate transmembrane-transporting ATPase activity (GO:0015416);; Cellular Component: membrane (GO:0016020);;	--	ABC transporter G family member 11 GN=At1g17840 OS=Arabidopsis thaliana (Mouse-ear cress) PE=1 SV=1	PREDICTED: ABC transporter G family member 11-like [Vitis vinifera]
Oja17239	23.3985	63.4496	209.473	0	3.13182	up	4.27637e-09	1.63573	up	--	--	--	K03236|4e-07|vvi:100252402|hypothetical protein LOC100252402	--	translation initiation factor eIF-1A-like [Platanus x acerifolia]
Oja17271	101.139	72.035	18.6356	3.39806e-12	-2.44577	down	1.02696e-13	-2.02662	down	[K]	Transcription	Molecular Function: sequence-specific DNA binding transcription factor activity (GO:0003700);; Molecular Function: transcription coactivator activity (GO:0003713);; Cellular Component: nucleolus (GO:0005730);; Biological Process: protein folding (GO:0006457);; Biological Process: response to heat (GO:0009408);; Biological Process: response to water deprivation (GO:0009414);; Biological Process: r…	K03627|1e-66|rcu:RCOM_1053340|Multiprotein-bridging factor, putative	Multiprotein-bridging factor 1c GN=MBF1C OS=Arabidopsis thaliana (Mouse-ear cress) PE=1 SV=1	PREDICTED: multiprotein-bridging factor 1c-like [Cucumis sativus]
Oja17349	0	0	4.61768	1.75258e-07	4.88354	up	2.59454e-07	4.94714	up	[B]	Chromatin structure and dynamics	Cellular Component: intracellular organelle (GO:0043229);;	K11251|1e-45|tcr:510525.110|histone H2A	Histone H2A.2.1 OS=Triticum aestivum (Wheat) PE=1 SV=1	RecName: Full=Histone H2A.2.1
Oja17492	2.67077	2.98439	0.374518	0.000248408	-2.61957	down	6.18382e-06	-2.8528	down	[LKJ]	--	Molecular Function: RNA binding (GO:0003723);; Molecular Function: ATP binding (GO:0005524);; Molecular Function: ATP-dependent helicase activity (GO:0008026);; Molecular Function: zinc ion binding (GO:0008270);;	K13116|1e-139|rcu:RCOM_0395640|dead box ATP-dependent RNA helicase, putative	DEAD-box ATP-dependent RNA helicase 35 GN=RH35 OS=Arabidopsis thaliana (Mouse-ear cress) PE=2 SV=1	dead box ATP-dependent RNA helicase, putative [Ricinus communis]
Oja17498	35.7012	59.5237	323.786	0	3.15296	up	0	2.35331	up	[O]	Posttranslational modification, protein turnover, chaperones	Molecular Function: ATP binding (GO:0005524);; Biological Process: response to stress (GO:0006950);;	K03283|3e-46|osa:4332420|Os03g0277300	Heat shock 70 kDa protein (Fragment) OS=Lupinus polyphyllus (Large-leaved lupin) PE=2 SV=2	heat shock protein 70, partial [Nicotiana attenuata]
Oja17502	281.906	188.825	18.9425	0	-3.90202	down	0	-3.39386	down	--	--	Molecular Function: endopeptidase inhibitor activity (GO:0004866);; Biological Process: negative regulation of endopeptidase activity (GO:0010951);;	--	Miraculin (Precursor) OS=Synsepalum dulcificum (Miracle fruit) PE=1 SV=3	Kunitz family trypsin and protease inhibitor protein [Theobroma cacao]
Oja17532	2.97099	10.3492	38.3462	0	3.64526	up	1.38594e-10	1.8002	up	--	--	Molecular Function: peroxidase activity (GO:0004601);; Biological Process: response to oxidative stress (GO:0006979);; Molecular Function: heme binding (GO:0020037);; Molecular Function: metal ion binding (GO:0046872);; Biological Process: oxidation-reduction process (GO:0055114);;	--	Peroxidase 27 (Precursor) GN=T4P13.12 OS=Arabidopsis thaliana (Mouse-ear cress) PE=1 SV=1	PREDICTED: peroxidase 27-like [Vitis vinifera]
Oja17552	0.633616	0.987813	4.872	3.45933e-07	2.78684	up	1.95608e-05	2.1422	up	[S]	Function unknown	Molecular Function: structural constituent of cell wall (GO:0005199);; Cellular Component: plant-type cell wall (GO:0009505);; Cellular Component: plasmodesma (GO:0009506);;	--	Leucine-rich repeat extensin-like protein 6 (Precursor) GN=LRX6 OS=Arabidopsis thaliana (Mouse-ear cress) PE=2 SV=1	PREDICTED: leucine-rich repeat extensin-like protein 6-like [Vitis vinifera]
Oja17567	0	0	5.45909	4.95144e-05	4.36145	up	0.00010326	4.4241	up	[J]	Translation, ribosomal structure and biogenesis	Cellular Component: ribonucleoprotein complex (GO:0030529);; Cellular Component: intracellular organelle (GO:0043229);; Cellular Component: cytoplasmic part (GO:0044444);;	K02942|3e-27|lif:LinJ03.0280|60S acidic ribosomal protein P2	60S acidic ribosomal protein P1 OS=Chlamydomonas reinhardtii (Chlamydomonas smithii) PE=1 SV=1	acidic ribosomal protein P1 [Chlamydomonas reinhardtii]
Oja17591	0	0	5.45254	3.53255e-06	4.62232	up	6.45477e-06	4.68549	up	[J]	Translation, ribosomal structure and biogenesis	Cellular Component: ribonucleoprotein complex (GO:0030529);;	K02929|2e-62|tbr:Tb11.02.0740|60S ribosomal protein L44	60S ribosomal protein L44 GN=RPL44 OS=Chlamydomonas reinhardtii (Chlamydomonas smithii) PE=1 SV=2	putative 60S ribosomal protein L44 [Marssonina brunnea f. sp. &apos;multigermtubi&apos; MB_m1]
Oja17605	0.144156	0	4.59214	3.4766e-05	3.816	up	6.45477e-06	4.68549	up	[K]	Transcription	Molecular Function: sequence-specific DNA binding transcription factor activity (GO:0003700);; Cellular Component: nucleus (GO:0005634);; Biological Process: regulation of transcription, DNA-templated (GO:0006355);; Biological Process: response to blue light (GO:0009637);; Biological Process: response to absence of light (GO:0009646);; Molecular Function: sequence-specific DNA binding (GO:0043565…	--	Homeobox-leucine zipper protein ATHB-52 GN=ATHB-52 OS=Arabidopsis thaliana (Mouse-ear cress) PE=2 SV=1	PREDICTED: homeobox-leucine zipper protein ATHB-52 [Vitis vinifera]
Oja17669	0	0	4.16476	2.88916e-05	4.41754	up	5.8888e-05	4.4803	up	[J]	Translation, ribosomal structure and biogenesis	Molecular Function: RNA binding (GO:0003723);; Molecular Function: structural constituent of ribosome (GO:0003735);; Biological Process: translation (GO:0006412);; Cellular Component: small ribosomal subunit (GO:0015935);;	--	40S ribosomal protein S15-4 GN=RPS15D OS=Arabidopsis thaliana (Mouse-ear cress) PE=2 SV=1	40S ribosomal protein S15 [Zea mays]
Oja17686	0.5286	0	34.2581	0	5.28163	up	0	6.66723	up	--	--	--	--	--	--
Oja17692	0	0.139109	4.70468	4.68066e-07	4.80161	up	9.32245e-06	3.95328	up	--	--	--	--	GDSL esterase/lipase At1g29670 (Precursor) GN=At1g29670 OS=Arabidopsis thaliana (Mouse-ear cress) PE=2 SV=1	PREDICTED: GDSL esterase/lipase At1g29670-like [Solanum lycopersicum]
Oja17783	2.35431	1.44194	26.6	1.94143e-08	3.25702	up	9.88847e-11	3.78544	up	--	--	--	--	--	fatty acid desaturase/hydroxylase-like protein ELI7.1 [Petroselinum crispum]
Oja17804	0.806838	0.576523	67.6525	0	5.85269	up	0	6.15076	up	--	--	--	--	--	hypothetical protein M569_00222, partial [Genlisea aurea]
Oja17891	0	0.0773029	5.62492	4.65183e-14	5.87901	up	2.11497e-13	5.03189	up	--	--	Molecular Function: polygalacturonase activity (GO:0004650);; Cellular Component: extracellular region (GO:0005576);; Biological Process: carbohydrate metabolic process (GO:0005975);; Molecular Function: galacturan 1,4-alpha-galacturonidase activity (GO:0047911);;	--	Polygalacturonase At1g48100 (Precursor) GN=At1g48100 OS=Arabidopsis thaliana (Mouse-ear cress) PE=2 SV=1	unnamed protein product [Vitis vinifera]
Oja17892	0.295982	0.317239	5.03941	7.9614e-05	3.39427	up	0.000170319	3.31194	up	[P]	Inorganic ion transport and metabolism	Biological Process: response to hypoxia (GO:0001666);; Cellular Component: nucleus (GO:0005634);; Cellular Component: plasma membrane (GO:0005886);; Biological Process: protein targeting to membrane (GO:0006612);; Biological Process: nucleotide transport (GO:0006862);; Biological Process: ER to Golgi vesicle-mediated transport (GO:0006888);; Cellular Component: plasmodesma (GO:0009506);; Biologic…	--	Ammonium transporter 1 member 1 GN=AMT1-1 OS=Arabidopsis thaliana (Mouse-ear cress) PE=1 SV=1	ammonium transporter 1;1 [Arabidopsis thaliana]
Oja17916	0	0	6.25847	8.53296e-05	4.3031	up	0.000181726	4.36562	up	[B]	Chromatin structure and dynamics	Cellular Component: nucleosome (GO:0000786);; Molecular Function: DNA binding (GO:0003677);; Cellular Component: nucleolus (GO:0005730);; Cellular Component: vacuole (GO:0005773);; Biological Process: nucleosome assembly (GO:0006334);; Cellular Component: thylakoid (GO:0009579);; Molecular Function: oxidoreductase activity (GO:0016491);; Biological Process: mycelium development (GO:0043581);; Mol…	K11254|3e-49|tet:TTHERM_00498190|Core histone H2A/H2B/H3/H4 family protein	Histone H4 GN=H4-II OS=Volvox carteri (Green alga) PE=3 SV=2	predicted protein [Hordeum vulgare subsp. vulgare]
Oja18015	0	0.482864	4.94865	2.11581e-06	4.66927	up	0.00126019	2.86692	up	--	--	--	--	ABC transporter G family member 11 GN=At1g17840 OS=Arabidopsis thaliana (Mouse-ear cress) PE=1 SV=1	PREDICTED: ABC transporter G family member 11-like [Solanum lycopersicum]
Oja18026	0.0825302	0.265372	3.17296	1.97853e-06	4.07722	up	0.00012579	3.08154	up	--	--	--	--	--	--
Oja18093	0.525664	0.751222	3.75323	0.000459576	2.57718	up	0.00663713	2.08925	up	[GEPR]	--	Biological Process: carbohydrate transport (GO:0008643);; Molecular Function: carbohydrate transmembrane transporter activity (GO:0015144);; Cellular Component: membrane (GO:0016020);; Molecular Function: oxidoreductase activity (GO:0016491);; Biological Process: transmembrane transport (GO:0055085);;	--	Sugar transporter ERD6-like 3 GN=SUGTL2 OS=Arabidopsis thaliana (Mouse-ear cress) PE=2 SV=1	unnamed protein product [Vitis vinifera]
Oja18114	0	0	25.1038	2.77556e-15	6.03056	up	3.33067e-16	6.09536	up	--	--	--	--	--	--
Oja18121	0	0	2.94338	2.85761e-07	4.84316	up	4.39678e-07	4.9067	up	--	--	--	--	--	PREDICTED: uncharacterized protein LOC100258685 [Vitis vinifera]
Oja18184	0	0	5.21831	4.15154e-08	4.99832	up	5.43342e-08	5.06209	up	[J]	Translation, ribosomal structure and biogenesis	Molecular Function: RNA binding (GO:0003723);; Molecular Function: structural constituent of ribosome (GO:0003735);; Biological Process: translation (GO:0006412);; Cellular Component: small ribosomal subunit (GO:0015935);;	--	40S ribosomal protein S20-1 GN=RPS20C OS=Arabidopsis thaliana (Mouse-ear cress) PE=2 SV=2	40S ribosomal protein S20 [Rhizopus delemar RA 99-880]
Oja18187	39.8473	3.20318	0.547132	0	-6.04953	down	2.29863e-06	-2.51098	down	[T]	Signal transduction mechanisms	Molecular Function: protein serine/threonine phosphatase activity (GO:0004722);; Biological Process: protein dephosphorylation (GO:0006470);; Biological Process: response to abscisic acid (GO:0009737);; Biological Process: single-organism cellular process (GO:0044763);; Molecular Function: metal ion binding (GO:0046872);; Biological Process: regulation of cellular process (GO:0050794);;	K14497|1e-142|pop:POPTR_768154|hypothetical protein	Probable protein phosphatase 2C 24 GN=At2g29380 OS=Arabidopsis thaliana (Mouse-ear cress) PE=2 SV=1	predicted protein [Populus trichocarpa]
Oja18248	7.92409	36.2376	0.773714	4.59072e-05	-3.026	down	0	-5.27014	down	--	--	--	--	--	unknown [Medicago truncatula]
Oja18335	0.5338	0.408669	3.68567	0.000206422	2.56183	up	3.95992e-05	2.83286	up	[E]	Amino acid transport and metabolism	Cellular Component: plasma membrane (GO:0005886);; Biological Process: polyamine catabolic process (GO:0006598);; Biological Process: iron ion transport (GO:0006826);; Biological Process: oligopeptide transport (GO:0006857);; Biological Process: phenylpropanoid metabolic process (GO:0009698);; Biological Process: auxin-activated signaling pathway (GO:0009734);; Biological Process: cellular respon…	--	Nitrate transporter 1.5 GN=NRT1.5 OS=Arabidopsis thaliana (Mouse-ear cress) PE=1 SV=2	predicted protein [Populus trichocarpa]
Oja18436	20.6331	37.8969	81.7985	3.25432e-08	1.96712	up	0.00334409	1.02481	up	[Z]	Cytoskeleton	Molecular Function: ATP binding (GO:0005524);; Cellular Component: cytoplasm (GO:0005737);; Cellular Component: cytoskeleton (GO:0005856);;	--	Actin-51 (Fragment) OS=Solanum lycopersicum (Tomato) PE=3 SV=1	actin 2, partial [Prunus maritima]
Oja18453	15.7338	15.7606	1.77675	7.18393e-09	-3.02534	down	2.08998e-11	-3.10213	down	--	--	Cellular Component: mitochondrion (GO:0005739);;	--	--	unnamed protein product [Vitis vinifera]
Oja18502	1.63625	2.72294	0	4.37877e-07	-4.88031	down	4.51639e-13	-5.728	down	--	--	Molecular Function: peroxidase activity (GO:0004601);;	--	--	hypothetical protein LEMA_P045240.1 [Leptosphaeria maculans JN3]
Oja18586	1.67353	3.94618	33.9473	0	4.21217	up	0	2.97912	up	[RTKL]	--	Molecular Function: protein serine/threonine kinase activity (GO:0004674);; Molecular Function: ATP binding (GO:0005524);; Cellular Component: nucleus (GO:0005634);; Biological Process: protein phosphorylation (GO:0006468);; Biological Process: response to salt stress (GO:0009651);;	K14498|1e-106|pop:POPTR_665248|hypothetical protein	Serine/threonine-protein kinase SRK2H GN=MBK5.13 OS=Arabidopsis thaliana (Mouse-ear cress) PE=1 SV=1	predicted protein [Populus trichocarpa]
Oja18606	0.859733	2.15011	13.5361	2.19529e-06	3.47263	up	0.000583201	2.39346	up	--	--	Molecular Function: protochlorophyllide reductase activity (GO:0016630);; Biological Process: oxidation-reduction process (GO:0055114);;	--	Short-chain dehydrogenase TIC 32, chloroplastic GN=TIC32 OS=Arabidopsis thaliana (Mouse-ear cress) PE=2 SV=1	PREDICTED: WW domain-containing oxidoreductase-like [Glycine max]
Oja18637	0.721257	3.86528	14.7891	1.36285e-08	3.8444	up	0.0045644	1.77761	up	[O]	Posttranslational modification, protein turnover, chaperones	Molecular Function: glutathione peroxidase activity (GO:0004602);; Cellular Component: cytoplasm (GO:0005737);; Biological Process: response to oxidative stress (GO:0006979);; Molecular Function: phospholipid-hydroperoxide glutathione peroxidase activity (GO:0047066);; Biological Process: oxidation-reduction process (GO:0055114);;	K00432|3e-11|rcu:RCOM_1686470|glutathione peroxidase, putative (EC:1.11.1.12)	Probable phospholipid hydroperoxide glutathione peroxidase GN=CSA OS=Citrus sinensis (Sweet orange) PE=1 SV=1	glutathione peroxidase, partial [Eleutherococcus senticosus]
Oja18644	2.19152	26.4075	8.97266	2.29792e-05	1.9772	up	8.71544e-08	-1.63103	down	--	--	Molecular Function: hydrolase activity (GO:0016787);;	--	Pathogenesis-related protein 2 GN=PR2 OS=Petroselinum crispum (Parsley) PE=2 SV=1	RecName: Full=Pathogenesis-related protein 2
Oja18677	4.17759	14.4279	33.822	2.89169e-12	2.94294	up	0.00664322	1.13591	up	--	--	--	K05765|3e-08|ath:AT3G46010|ADF1	Actin-depolymerizing factor 1 GN=ADF1 OS=Arabidopsis thaliana (Mouse-ear cress) PE=1 SV=1	hypothetical protein M569_11446, partial [Genlisea aurea]
Oja18723	0.294862	0.316039	7.44956	0.00070436	3.49678	up	0.00167825	3.45381	up	[RTKL]	--	Molecular Function: phosphorelay response regulator activity (GO:0000156);; Biological Process: phosphorelay signal transduction system (GO:0000160);; Molecular Function: protein serine/threonine kinase activity (GO:0004674);; Molecular Function: ATP binding (GO:0005524);; Biological Process: regulation of transcription, DNA-templated (GO:0006355);; Biological Process: protein phosphorylation (GO…	--	G-type lectin S-receptor-like serine/threonine-protein kinase RLK1 (Precursor) GN=RLK1 OS=Arabidopsis thaliana (Mouse-ear cress) PE=2 SV=2	CCHC-type integrase, putative [Theobroma cacao]
Oja18879	0	0	3.80039	4.95144e-05	4.36145	up	0.00010326	4.4241	up	[Q]	Secondary metabolites biosynthesis, transport and catabolism	Molecular Function: copper ion binding (GO:0005507);; Cellular Component: extracellular region (GO:0005576);; Molecular Function: L-ascorbate oxidase activity (GO:0008447);; Biological Process: systemic acquired resistance (GO:0009627);; Biological Process: salicylic acid biosynthetic process (GO:0009697);; Biological Process: sterol biosynthetic process (GO:0016126);; Biological Process: sphingo…	--	L-ascorbate oxidase (Precursor) OS=Cucumis sativus (Cucumber) PE=1 SV=1	PREDICTED: L-ascorbate oxidase-like, partial [Solanum lycopersicum]
Oja18892	4.3332	18.4023	48.8557	0	3.44888	up	1.85237e-05	1.32099	up	--	--	--	--	Sigma factor binding protein 1, chloroplastic (Precursor) GN=SIB1 OS=Arabidopsis thaliana (Mouse-ear cress) PE=1 SV=1	predicted protein [Populus trichocarpa]
Oja18907	2.60651	12.8754	52.408	0	4.23887	up	7.64901e-11	1.93085	up	--	--	--	--	--	Mediator of RNA polymerase II transcription subunit 8 [Theobroma cacao]
Oja18912	1.5188	3.52706	74.658	0	5.45686	up	0	4.26231	up	--	--	--	--	--	PREDICTED: uncharacterized protein LOC100263064 [Vitis vinifera]
Oja19143	0.0678079	1.01749	7.07599	3.33067e-16	5.48659	up	1.61178e-08	2.62022	up	[G]	Carbohydrate transport and metabolism	Cellular Component: protein storage vacuole (GO:0000326);; Cellular Component: endoplasmic reticulum (GO:0005783);; Cellular Component: plasma membrane (GO:0005886);; Biological Process: water transport (GO:0006833);; Cellular Component: plant-type vacuole membrane (GO:0009705);; Cellular Component: chloroplast envelope (GO:0009941);; Molecular Function: urea transmembrane transporter activity (G…	--	Aquaporin TIP1-1 GN=TIP1-1 OS=Zea mays (Maize) PE=2 SV=1	tonoplast intrinsic protein [Panax ginseng]
Oja19270	0.59484	0	7.02413	9.44023e-06	3.17321	up	4.26479e-09	5.2354	up	[R]	General function prediction only	Cellular Component: cytosol (GO:0005829);; Molecular Function: 6'-deoxychalcone synthase activity (GO:0033808);; Molecular Function: codeinone reductase (NADPH) activity (GO:0047036);; Biological Process: oxidation-reduction process (GO:0055114);;	--	NADPH-dependent codeinone reductase 1-1 GN=COR1.1 OS=Papaver somniferum (Opium poppy) PE=1 SV=1	hypothetical protein MTR_4g072360 [Medicago truncatula]
Oja19334	1.48145	5.39867	36.7772	7.66054e-15	4.29428	up	1.65564e-09	2.60685	up	--	--	--	--	--	--
Oja19418	0	0.520975	4.69853	2.60631e-09	5.20366	up	3.95992e-05	2.83286	up	--	--	--	--	--	Uncharacterized protein TCM_014486 [Theobroma cacao]
Oja19450	0.753833	1.0773	24.0136	3.40172e-13	4.46892	up	3.25295e-13	4.05446	up	--	--	Cellular Component: plastid (GO:0009536);;	--	--	ORF44l [Pinus koraiensis]
Oja19567	0.210638	2.93495	12.4943	5.2776e-10	4.68553	up	0.00214432	1.91717	up	--	--	Molecular Function: receptor activity (GO:0004872);; Cellular Component: nucleus (GO:0005634);; Biological Process: tryptophan catabolic process (GO:0006569);; Biological Process: indoleacetic acid biosynthetic process (GO:0009684);; Biological Process: abscisic acid-activated signaling pathway (GO:0009738);; Molecular Function: abscisic acid binding (GO:0010427);; Biological Process: glucosinola…	K14496|1e-31|vvi:100267793|hypothetical protein LOC100267793	Abscisic acid receptor PYL1 GN=MZA15.21 OS=Arabidopsis thaliana (Mouse-ear cress) PE=1 SV=1	hypothetical protein VITISV_033963 [Vitis vinifera]
Oja19584	0	0.248886	6.88694	9.99751e-06	4.52356	up	0.000204687	3.67473	up	--	--	--	--	--	PREDICTED: uncharacterized protein LOC101257467 [Solanum lycopersicum]
Oja19797	0	0.391465	9.62867	4.95144e-05	4.36145	up	0.000988894	3.51229	up	--	--	--	--	--	--
Oja19803	23.3658	24.9493	792.068	0	5.06613	up	0	4.90258	up	[R]	General function prediction only	Molecular Function: aconitate hydratase activity (GO:0003994);; Molecular Function: copper ion binding (GO:0005507);; Cellular Component: mitochondrion (GO:0005739);; Cellular Component: vacuole (GO:0005773);; Cellular Component: cytosol (GO:0005829);; Cellular Component: plasma membrane (GO:0005886);; Biological Process: glycolysis (GO:0006096);; Biological Process: citrate metabolic process (GO…	K05933|1e-162|rcu:RCOM_1047760|1-aminocyclopropane-1-carboxylate oxidase, putative (EC:1.14.17.4)	1-aminocyclopropane-1-carboxylate oxidase 1 GN=ACO1 OS=Arabidopsis thaliana (Mouse-ear cress) PE=2 SV=1	PREDICTED: 1-aminocyclopropane-1-carboxylate oxidase 1-like [Fragaria vesca subsp. vesca]
Oja19877	0	0	2.7521	0.00045197	4.11239	up	0.0010125	4.17444	up	--	--	--	--	Zinc finger protein CONSTANS-LIKE 3 GN=COL3 OS=Arabidopsis thaliana (Mouse-ear cress) PE=1 SV=1	unnamed protein product [Vitis vinifera]
Oja20055	0.114491	0.981705	16.8523	0	5.97746	up	0	3.83977	up	--	--	Molecular Function: signal transducer activity (GO:0004871);; Molecular Function: hormone activity (GO:0005179);; Biological Process: cell-cell signaling (GO:0007267);; Cellular Component: plant-type cell wall (GO:0009505);; Cellular Component: plasmodesma (GO:0009506);; Biological Process: calcium-mediated signaling (GO:0019722);; Cellular Component: apoplast (GO:0048046);;	--	Rapid alkalinization factor (Precursor) GN=RALF OS=Nicotiana tabacum (Common tobacco) PE=1 SV=1	RALFL33, putative [Ricinus communis]
Oja20258	0	0	5.82027	0.000257779	4.1788	up	0.000569056	4.24102	up	--	--	--	--	--	--
Oja20407	3.26448	5.78085	0	3.68794e-12	-5.71873	down	0	-6.66505	down	--	--	--	--	--	hypothetical protein PTT_19262 [Pyrenophora teres f. teres 0-1]
Oja20538	3.8034	2.7177	0.21425	2.1075e-05	-3.52167	down	0.00100362	-3.14396	down	--	--	--	--	Extensin (Precursor) GN=HRGP OS=Zea mays (Maize) PE=2 SV=1	hypothetical protein SNOG_04817 [Phaeosphaeria nodorum SN15]
Oja20571	0	0	3.47845	0.00252397	3.89257	up	0.00581827	3.95401	up	--	--	--	--	--	expressed protein [Oryza sativa Japonica Group]
Oja20635	0	0.981417	7.04067	4.44089e-16	6.11778	up	6.3404e-08	2.64947	up	--	--	Cellular Component: mitochondrion (GO:0005739);;	--	--	PREDICTED: uncharacterized protein LOC101208925 [Cucumis sativus]
Oja21067	0.23881	0.127981	12.985	1.11022e-15	5.03119	up	0	5.50485	up	--	--	Cellular Component: extracellular region (GO:0005576);; Biological Process: response to gibberellin (GO:0009739);;	--	Gibberellin-regulated protein 11 (Precursor) GN=GASA11 OS=Arabidopsis thaliana (Mouse-ear cress) PE=3 SV=1	PREDICTED: snakin-2-like [Solanum lycopersicum]
Oja21265	0	0	3.21692	4.95144e-05	4.36145	up	0.00010326	4.4241	up	[H]	Coenzyme transport and metabolism	Molecular Function: adenosylhomocysteinase activity (GO:0004013);; Biological Process: one-carbon metabolic process (GO:0006730);;	K01251|1e-101|tbr:Tb11.01.1350|S-adenosylhomocysteine hydrolase (EC:3.3.1.1)	Adenosylhomocysteinase GN=SAHH OS=Catharanthus roseus (Madagascar periwinkle) PE=1 SV=1	adenosylhomocysteinase [Rhizopus delemar RA 99-880]
Oja21333	8.99878	0.516699	3.00074	0.00090325	-1.57502	down	0.000215922	2.31645	up	[S]	Function unknown	--	--	Polygalacturonase inhibitor (Precursor) GN=pgip OS=Vitis vinifera (Grape) PE=1 SV=1	polygalacturonase inhibitor [Actinidia deliciosa]
Oja21413	1.33154	1.5461	9.1415	1.50286e-06	2.63702	up	2.88457e-06	2.38249	up	--	--	Molecular Function: nucleotide binding (GO:0000166);; Molecular Function: protein kinase activity (GO:0004672);; Biological Process: phosphorylation (GO:0016310);;	--	G-type lectin S-receptor-like serine/threonine-protein kinase At4g27290 (Precursor) GN=At4g27290 OS=Arabidopsis thaliana (Mouse-ear cress) PE=3 SV=4	predicted protein [Populus trichocarpa]
Oja21472	0	0	3.10586	0.000257779	4.1788	up	0.000569056	4.24102	up	--	--	--	K13537|2e-16|tcr:509429.320|cysteine peptidase	--	hypothetical protein AURANDRAFT_72910 [Aureococcus anophagefferens]
Oja21530	0	0	2.74013	1.27352e-06	4.71475	up	2.1819e-06	4.77808	up	[J]	Translation, ribosomal structure and biogenesis	Molecular Function: translation elongation factor activity (GO:0003746);; Molecular Function: GTPase activity (GO:0003924);; Molecular Function: GTP binding (GO:0005525);; Biological Process: GTP catabolic process (GO:0006184);; Biological Process: translational elongation (GO:0006414);;	K03234|1e-148|tbr:Tb10.70.2650|elongation factor 2	Elongation factor 2 OS=Beta vulgaris (Sugar beet) PE=2 SV=1	elongation factor 2, partial [Colletotrichum higginsianum]
Oja21587	0	0.717718	76.0893	0	9.56908	up	0	6.47569	up	--	--	Molecular Function: peroxidase activity (GO:0004601);; Biological Process: response to oxidative stress (GO:0006979);; Cellular Component: cytoplasmic membrane-bounded vesicle (GO:0016023);; Molecular Function: heme binding (GO:0020037);; Molecular Function: metal ion binding (GO:0046872);; Biological Process: oxidation-reduction process (GO:0055114);;	--	Cationic peroxidase 1 (Precursor) GN=PNC1 OS=Arachis hypogaea (Peanut) PE=1 SV=2	PREDICTED: cationic peroxidase 1-like [Vitis vinifera]
Oja21707	0	0	5.75549	5.92759e-06	4.57378	up	1.11592e-05	4.63686	up	--	--	--	--	--	--
Oja21815	0	0	2.72747	4.95144e-05	4.36145	up	0.00010326	4.4241	up	--	--	Molecular Function: binding (GO:0005488);; Cellular Component: nucleus (GO:0005634);;	--	Transcription factor bHLH96 GN=T9N14.4 OS=Arabidopsis thaliana (Mouse-ear cress) PE=2 SV=1	Basic helix-loop-helix DNA-binding superfamily protein, putative [Theobroma cacao]
Oja21950	0	0	3.02699	0.00252397	3.89257	up	0.00581827	3.95401	up	--	--	--	K12687|1e-07|ddc:Dd586_2894|outer membrane autotransporter barrel domain-containing protein	--	unknown protein [Oryza sativa Japonica Group]
Oja22009	0.404566	0.433621	7.11038	5.03993e-05	3.43836	up	0.000104742	3.3561	up	--	--	--	--	--	PREDICTED: uncharacterized protein LOC101250465 [Solanum lycopersicum]
Oja22015	8.86801	4.59914	1.70582	2.24051e-08	-2.35463	down	0.00114224	-1.48553	down	--	--	Molecular Function: transferase activity, transferring glycosyl groups (GO:0016757);;	--	Galactomannan galactosyltransferase 1 GN=GMGT1 OS=Cyamopsis tetragonoloba (Guar) PE=1 SV=1	hypothetical protein VITISV_015452 [Vitis vinifera]
Oja22059	0.132714	4.05399	1.23914	0.000351203	2.84497	up	2.77579e-05	-1.75835	down	[P]	Inorganic ion transport and metabolism	Molecular Function: cation transmembrane transporter activity (GO:0008324);; Biological Process: monovalent inorganic cation transport (GO:0015672);; Biological Process: metal ion transport (GO:0030001);; Biological Process: transmembrane transport (GO:0055085);;	--	Sodium transporter HKT1 GN=HKT1 OS=Arabidopsis thaliana (Mouse-ear cress) PE=1 SV=1	PREDICTED: sodium transporter HKT1-like isoform X1 [Cicer arietinum]
Oja22169	0	0	7.10024	0	6.47573	up	0	6.54079	up	[R]	General function prediction only	Cellular Component: intracellular (GO:0005622);;	--	Guanine nucleotide-binding protein subunit beta-like protein GN=GBLP OS=Chlamydomonas reinhardtii (Chlamydomonas smithii) PE=1 SV=1	Receptor of activated protein kinase C 1A, component of 40S small ribosomal subunit [Ostreococcus lucimarinus CCE9901]
Oja22455	0.847979	0.706906	6.72728	1.59544e-06	2.8018	up	1.38095e-07	2.97654	up	--	--	--	--	Probable WRKY transcription factor 51 GN=WRKY51 OS=Arabidopsis thaliana (Mouse-ear cress) PE=2 SV=1	PREDICTED: probable WRKY transcription factor 51-like [Solanum lycopersicum]
Oja22457	22.9808	1.78326	0	0	-7.37914	down	0.00651991	-3.91671	down	[T]	Signal transduction mechanisms	Biological Process: response to molecule of fungal origin (GO:0002238);; Cellular Component: nucleus (GO:0005634);;	--	Universal stress protein A-like protein GN=At3g01520 OS=Arabidopsis thaliana (Mouse-ear cress) PE=1 SV=2	hypothetical protein PRUPE_ppa011155mg [Prunus persica]
Oja22523	0	0	2.14344	0.0014143	3.96962	up	0.00323866	4.03129	up	--	--	Molecular Function: inorganic diphosphatase activity (GO:0004427);; Molecular Function: hydrogen-translocating pyrophosphatase activity (GO:0009678);; Biological Process: proton transport (GO:0015992);; Cellular Component: membrane (GO:0016020);; Cellular Component: cytoplasmic membrane-bounded vesicle (GO:0016023);;	K01507|1e-109|lif:LinJ31.1590|vacuolar-type proton translocating pyrophosphatase 1 (EC:3.6.1.1)	Pyrophosphate-energized vacuolar membrane proton pump OS=Hordeum vulgare (Barley) PE=2 SV=2	unknown [Zea mays]
Oja22526	11.057	11.3062	0	1.23235e-14	-6.04747	down	0	-6.2125	down	--	--	Molecular Function: nucleotide binding (GO:0000166);; Biological Process: signal transduction (GO:0007165);;	--	--	hypothetical protein PTRG_00335 [Pyrenophora tritici-repentis Pt-1C-BFP]
Oja22562	0	0	7.41513	1.27352e-06	4.71475	up	2.1819e-06	4.77808	up	--	--	--	--	--	--
Oja22606	0.135017	0.144714	4.44933	4.63708e-10	4.32016	up	2.7e-10	4.239	up	--	--	Molecular Function: DNA binding (GO:0003677);; Biological Process: regulation of transcription, DNA-templated (GO:0006355);;	--	NAC domain-containing protein 90 GN=NAC090 OS=Arabidopsis thaliana (Mouse-ear cress) PE=2 SV=1	PREDICTED: NAC domain-containing protein 90-like [Vitis vinifera]
Oja2266	0.200477	0.107438	2.31227	0.00897393	2.85832	up	0.00485387	3.32921	up	[P]	Inorganic ion transport and metabolism	Cellular Component: plasma membrane (GO:0005886);; Molecular Function: nitrate transmembrane transporter activity (GO:0015112);; Biological Process: nitrate transport (GO:0015706);; Cellular Component: integral component of membrane (GO:0016021);; Biological Process: transmembrane transport (GO:0055085);;	--	High affinity nitrate transporter 2.5 GN=NRT2.5 OS=Arabidopsis thaliana (Mouse-ear cress) PE=2 SV=1	Nitrate transporter2.5 isoform 2, partial [Theobroma cacao]
Oja22729	1.19009	4.88967	37.4751	0	4.6836	up	1.76192e-13	2.79548	up	--	--	--	--	--	PREDICTED: uncharacterized protein LOC101302722 [Fragaria vesca subsp. vesca]
Oja229	0	0	5.22257	9.99751e-06	4.52356	up	1.93595e-05	4.58654	up	--	--	Molecular Function: polygalacturonase activity (GO:0004650);; Cellular Component: extracellular region (GO:0005576);; Biological Process: carbohydrate metabolic process (GO:0005975);;	--	Polygalacturonase At1g48100 (Precursor) GN=At1g48100 OS=Arabidopsis thaliana (Mouse-ear cress) PE=2 SV=1	PREDICTED: polygalacturonase At1g48100-like [Vitis vinifera]
Oja23114	13.0137	5.42436	0.907622	3.37641e-12	-3.6646	down	6.03975e-05	-2.49796	down	--	--	--	--	Mechanosensitive ion channel protein 8 GN=MSL8 OS=Arabidopsis thaliana (Mouse-ear cress) PE=2 SV=2	PREDICTED: mechanosensitive ion channel protein 8-like [Solanum lycopersicum]
Oja23185	0	0	5.27134	0.0014143	3.96962	up	0.00323866	4.03129	up	--	--	--	--	--	trichocyst-like protein 3-1 [Pyrenomonas helgolandii]
Oja23339	0	0	7.77345	4.95144e-05	4.36145	up	0.00010326	4.4241	up	--	--	Molecular Function: peroxidase activity (GO:0004601);; Cellular Component: cell wall (GO:0005618);; Biological Process: response to oxidative stress (GO:0006979);; Molecular Function: heme binding (GO:0020037);; Molecular Function: metal ion binding (GO:0046872);; Cellular Component: apoplast (GO:0048046);; Biological Process: oxidation-reduction process (GO:0055114);;	K00430|4e-45|pop:POPTR_836853|hypothetical protein	Peroxidase 52 (Precursor) GN=K18I23.14 OS=Arabidopsis thaliana (Mouse-ear cress) PE=2 SV=1	putative secretory peroxidase [Catharanthus roseus]
Oja23378	2.85614	3.96831	11.3874	0.000124201	1.93011	up	0.0046255	1.40901	up	--	--	--	--	Glycine-rich protein DC7.1 (Precursor) OS=Daucus carota (Carrot) PE=2 SV=1	RecName: Full=Glycine-rich protein DC7.1; Flags: Precursor
Oja23422	0	0.626457	16.5643	0	6.72943	up	0	4.35977	up	[C]	Energy production and conversion	Molecular Function: oxidoreductase activity, acting on CH-OH group of donors (GO:0016614);; Molecular Function: flavin adenine dinucleotide binding (GO:0050660);; Biological Process: oxidation-reduction process (GO:0055114);;	--	Cannabidiolic acid synthase (Precursor) GN=CBDAS OS=Cannabis sativa (Hemp) PE=1 SV=1	unknown [Panax ginseng]
Oja23442	1.52841	3.27635	11.6231	7.00678e-08	2.79186	up	0.000401341	1.70091	up	--	--	Biological Process: response to light stimulus (GO:0009416);; Cellular Component: chloroplast (GO:0009507);; Biological Process: cellular response to heat (GO:0034605);; Cellular Component: protein complex (GO:0043234);; Biological Process: cellular response to cold (GO:0070417);; Biological Process: cellular response to anoxia (GO:0071454);; Biological Process: negative regulation of reductive p…	--	Calvin cycle protein CP12-3, chloroplastic (Precursor) GN=CP12-3 OS=Arabidopsis thaliana (Mouse-ear cress) PE=1 SV=1	CP12 domain-containing protein 3 [Theobroma cacao]
Oja23445	0	0	3.09608	1.69502e-05	4.47152	up	3.37044e-05	4.5344	up	[J]	Translation, ribosomal structure and biogenesis	Molecular Function: structural constituent of ribosome (GO:0003735);; Cellular Component: nucleolus (GO:0005730);; Cellular Component: vacuole (GO:0005773);; Cellular Component: plasma membrane (GO:0005886);; Biological Process: translation (GO:0006412);; Cellular Component: chloroplast envelope (GO:0009941);; Cellular Component: cytosolic large ribosomal subunit (GO:0022625);; Biological Process…	K02866|1e-106|sbi:SORBI_01g015470|hypothetical protein	60S ribosomal protein L10-1 GN=OsJ_032053 OS=Oryza sativa subsp. japonica (Rice) PE=2 SV=1	hypothetical protein SORBIDRAFT_01g015470 [Sorghum bicolor]
Oja23528	0.76894	1.37361	6.33486	5.11774e-05	2.77775	up	0.00417414	2.00444	up	--	--	Biological Process: metabolic process (GO:0008152);; Molecular Function: transferase activity, transferring hexosyl groups (GO:0016758);;	--	UDP-glucose flavonoid 3-O-glucosyltransferase 6 GN=GT6 OS=Fragaria ananassa (Strawberry) PE=1 SV=1	UDP-sugar:glycosyltransferase [Anthriscus sylvestris]
Oja23633	247.513	15.791	0.647341	0	-8.09902	down	8.33444e-13	-4.2371	down	--	--	Molecular Function: transcription regulatory region sequence-specific DNA binding (GO:0000976);; Molecular Function: sequence-specific DNA binding transcription factor activity (GO:0003700);; Cellular Component: nucleus (GO:0005634);; Biological Process: regulation of transcription, DNA-templated (GO:0006355);;	--	Homeobox-leucine zipper protein ATHB-12 GN=ATHB-12 OS=Arabidopsis thaliana (Mouse-ear cress) PE=2 SV=1	PREDICTED: LOW QUALITY PROTEIN: homeobox-leucine zipper protein ATHB-7-like [Vitis vinifera]
Oja23664	0	0	4.38514	1.0216e-08	5.10464	up	1.16975e-08	5.16855	up	--	--	--	--	Leucine-rich repeat extensin-like protein 5 (Precursor) GN=LRX5 OS=Arabidopsis thaliana (Mouse-ear cress) PE=2 SV=2	hypothetical protein ZEAMMB73_186177 [Zea mays]
Oja23665	0.397988	0.426571	31.6951	0	5.57613	up	0	5.49571	up	--	--	Molecular Function: zinc ion binding (GO:0008270);; Molecular Function: oxidoreductase activity (GO:0016491);; Biological Process: oxidation-reduction process (GO:0055114);;	--	Quinone oxidoreductase-like protein At1g23740, chloroplastic (Precursor) GN=At1g23740 OS=Arabidopsis thaliana (Mouse-ear cress) PE=1 SV=2	unknown [Lotus japonicus]
Oja23729	1.34846	9.09691	0	0.00842836	-3.77912	down	0	-6.57456	down	--	--	--	--	--	hypothetical protein SNOG_01958 [Phaeosphaeria nodorum SN15]
Oja23743	133.868	80.1988	6.06136	0	-4.44512	down	0	-3.77781	down	--	--	--	--	--	--
Oja23766	0	0	4.87209	7.70244e-07	4.75884	up	1.27498e-06	4.82224	up	--	--	--	--	--	Uncharacterized protein TCM_027325 [Theobroma cacao]
Oja23788	4.71744	15.2243	63.2648	0	3.71241	up	1.28231e-13	1.96762	up	[C]	Energy production and conversion	Molecular Function: nucleotide binding (GO:0000166);; Molecular Function: L-lactate dehydrogenase activity (GO:0004459);; Cellular Component: cytosol (GO:0005829);; Cellular Component: plasma membrane (GO:0005886);; Biological Process: glycolysis (GO:0006096);; Biological Process: response to salt stress (GO:0009651);; Biological Process: response to abscisic acid (GO:0009737);; Biological Proces…	K00016|0.0|vvi:100250615|hypothetical protein LOC100250615	L-lactate dehydrogenase A OS=Hordeum vulgare (Barley) PE=1 SV=1	PREDICTED: L-lactate dehydrogenase A [Vitis vinifera]
Oja23797	0.832135	1.04055	6.16994	2.95556e-07	2.74633	up	1.11091e-06	2.39326	up	--	--	--	--	--	PREDICTED: uncharacterized protein LOC100241699 [Vitis vinifera]
Oja23852	0	0	4.88218	5.92759e-06	4.57378	up	1.11592e-05	4.63686	up	[J]	Translation, ribosomal structure and biogenesis	--	K02918|3e-50|tbr:Tb09.160.0710|60S ribosomal protein L35	60S ribosomal protein L35-4 GN=RPL35D OS=Arabidopsis thaliana (Mouse-ear cress) PE=2 SV=1	60S ribosomal protein L35 [Postia placenta Mad-698-R]
Oja23874	8.25046	18.4168	427.075	0	5.66485	up	0	4.44623	up	--	--	Biological Process: primary metabolic process (GO:0044238);; Biological Process: regulation of cellular process (GO:0050794);; Biological Process: organic substance metabolic process (GO:0071704);;	--	Ethylene-responsive transcription factor RAP2-3 OS=Arabidopsis thaliana (Mouse-ear cress) PE=1 SV=2	PREDICTED: ethylene-responsive transcription factor ERF071-like isoform 3 [Fragaria vesca subsp. vesca]
Oja23892	0.463161	1.9857	7.24988	4.78467e-08	3.56997	up	0.00639713	1.71587	up	--	--	Biological Process: fatty acid beta-oxidation (GO:0006635);;	--	--	PREDICTED: uncharacterized protein LOC101246275 [Solanum lycopersicum]
Oja24000	26.5948	23.3058	1.28612	0	-4.32468	down	0	-4.20653	down	--	--	Biological Process: lipid metabolic process (GO:0006629);; Molecular Function: lipase activity (GO:0016298);;	--	GDSL esterase/lipase EXL3 (Precursor) GN=EXL3 OS=Arabidopsis thaliana (Mouse-ear cress) PE=2 SV=1	PREDICTED: GDSL esterase/lipase EXL3-like [Glycine max]
Oja24033	39.8766	9.13258	0.374383	1.11022e-16	-5.60947	down	0.000294586	-3.63604	down	[J]	Translation, ribosomal structure and biogenesis	Molecular Function: translation elongation factor activity (GO:0003746);; Molecular Function: GTPase activity (GO:0003924);; Molecular Function: copper ion binding (GO:0005507);; Molecular Function: GTP binding (GO:0005525);; Cellular Component: nucleolus (GO:0005730);; Cellular Component: vacuolar membrane (GO:0005774);; Cellular Component: Golgi apparatus (GO:0005794);; Cellular Component: cyto…	--	Elongation factor 2 OS=Beta vulgaris (Sugar beet) PE=2 SV=1	hypothetical protein CARUB_v100127481mg, partial [Capsella rubella]
Oja24084	55.0386	4.54928	0.38216	0	-6.86938	down	1.0178e-08	-3.37901	down	--	--	--	--	--	PREDICTED: uncharacterized protein LOC100265593 [Vitis vinifera]
Oja24098	223.762	346.277	834.7	8.57952e-08	1.88494	up	0.00011488	1.18597	up	--	--	Molecular Function: structural constituent of cell wall (GO:0005199);; Biological Process: plant-type cell wall organization (GO:0009664);; Biological Process: response to organic substance (GO:0010033);;	--	Extensin (Precursor) OS=Daucus carota (Carrot) PE=2 SV=1	Uncharacterized protein TCM_035512 [Theobroma cacao]
Oja24131	0.127092	0.953538	5.1654	7.84613e-07	4.15475	up	0.00575385	2.18285	up	--	--	--	--	--	PREDICTED: BAG family molecular chaperone regulator 6-like [Cicer arietinum]
Oja24172	0	0	4.27001	4.68066e-07	4.80161	up	7.47498e-07	4.86509	up	--	--	--	--	--	--
Oja24210	7.41313	6.13515	0.927685	6.78337e-07	-2.85163	down	1.78028e-06	-2.65827	down	--	--	Molecular Function: hydrolase activity, hydrolyzing O-glycosyl compounds (GO:0004553);; Cellular Component: cell wall (GO:0005618);; Biological Process: cellular glucan metabolic process (GO:0006073);; Molecular Function: xyloglucan:xyloglucosyl transferase activity (GO:0016762);; Biological Process: cell wall macromolecule catabolic process (GO:0016998);; Biological Process: cell wall biogenesis…	K08235|8e-61|pop:POPTR_768438|hypothetical protein	Probable xyloglucan endotransglucosylase/hydrolase protein 32 (Precursor) GN=XTH32 OS=Arabidopsis thaliana (Mouse-ear cress) PE=2 SV=1	predicted protein [Populus trichocarpa]
Oja24237	0.204497	0.65755	4.49262	1.45232e-06	3.74959	up	0.000659095	2.48123	up	--	--	Cellular Component: chloroplast (GO:0009507);;	--	--	PREDICTED: uncharacterized protein LOC100247879 [Vitis vinifera]
Oja24278	502.681	283.516	112.251	3.42711e-10	-2.17479	down	2.29907e-07	-1.41844	down	--	--	--	--	--	--
Oja24323	557.602	617.426	73.4314	0	-2.93425	down	0	-3.15087	down	--	--	--	--	--	--
Oja24361	0.15998	0.171469	5.97486	3.15956e-06	4.03684	up	5.61798e-06	3.99489	up	--	--	--	--	--	PREDICTED: uncharacterized protein LOC101494082 [Cicer arietinum]
Oja24362	0	0	8.50389	6.88089e-10	5.29632	up	5.86771e-10	5.36046	up	--	--	--	K14496|1e-12|pop:POPTR_907261|hypothetical protein	Abscisic acid receptor PYL5 GN=K18I23.25 OS=Arabidopsis thaliana (Mouse-ear cress) PE=1 SV=1	PREDICTED: abscisic acid receptor PYL6-like [Solanum lycopersicum]
Oja24371	11.5293	20.9447	50.2287	3.14583e-09	2.10139	up	0.000215037	1.17591	up	--	--	--	--	Chitin-binding lectin 1 (Precursor) OS=Solanum tuberosum (Potato) PE=1 SV=2	hypothetical protein EMIHUDRAFT_432223 [Emiliania huxleyi CCMP1516]
Oja24425	0	0.393815	92.8288	0	7.55771	up	0	6.71134	up	--	--	--	--	--	hypothetical protein MTR_3g035650 [Medicago truncatula]
Oja24431	8.14439	14.8104	33.0208	2.58505e-08	1.99791	up	0.00169981	1.07095	up	[IQR]	--	Molecular Function: oxidoreductase activity (GO:0016491);; Biological Process: oxidation-reduction process (GO:0055114);;	--	Momilactone A synthase OS=Oryza sativa subsp. japonica (Rice) PE=2 SV=1	PREDICTED: momilactone A synthase-like [Vitis vinifera]
Oja24453	0.301704	0.107791	2.65127	0.00773352	2.66268	up	0.000988894	3.51229	up	--	--	--	--	--	--
Oja24473	0	0	4.88582	1.27352e-06	4.71475	up	2.1819e-06	4.77808	up	--	--	Biological Process: endonucleolytic cleavage in ITS1 to separate SSU-rRNA from 5.8S rRNA and LSU-rRNA from tricistronic rRNA transcript (SSU-rRNA, 5.8S rRNA, LSU-rRNA) (GO:0000447);; Biological Process: endonucleolytic cleavage to generate mature 3'-end of SSU-rRNA from (SSU-rRNA, 5.8S rRNA, LSU-rRNA) (GO:0000461);; Molecular Function: structural constituent of ribosome (GO:0003735);; Biological …	K02971|5e-44|lma:LmjF11.0780|40S ribosomal protein S21	40S ribosomal protein S21 GN=RPS21 OS=Cyanophora paradoxa PE=3 SV=1	RecName: Full=40S ribosomal protein S21
Oja24552	3949.8	3736.26	383.184	0	-3.37884	down	0	-3.36815	down	--	--	Molecular Function: oxidoreductase activity (GO:0016491);; Molecular Function: flavin adenine dinucleotide binding (GO:0050660);; Biological Process: oxidation-reduction process (GO:0055114);;	--	Cannabidiolic acid synthase-like 2 (Precursor) GN=CBDAS3 OS=Cannabis sativa (Hemp) PE=2 SV=1	unknown [Panax ginseng]
Oja24599	46.057	1.44953	0	0	-8.84543	down	0.0019039	-4.07598	down	--	--	Biological Process: signal transduction (GO:0007165);;	--	--	PREDICTED: protein NDR1-like [Glycine max]
Oja24604	0.505405	0.541703	12.3062	3.33067e-16	4.31562	up	0	4.18557	up	--	--	--	--	RING-H2 finger protein ATL56 GN=ATL56 OS=Arabidopsis thaliana (Mouse-ear cress) PE=2 SV=1	PREDICTED: RING-H2 finger protein ATL14-like isoform 2 [Solanum lycopersicum]
Oja24621	0	0	6.56971	1.0216e-08	5.10464	up	1.16975e-08	5.16855	up	[J]	Translation, ribosomal structure and biogenesis	Molecular Function: nucleotide binding (GO:0000166);; Molecular Function: structural constituent of ribosome (GO:0003735);; Cellular Component: ribosome (GO:0005840);; Biological Process: translation (GO:0006412);;	K02974|2e-57|tbr:Tb10.6k15.3340|40S ribosomal protein S24E	40S ribosomal protein S24-1 GN=RPS24A OS=Arabidopsis thaliana (Mouse-ear cress) PE=2 SV=1	40s ribosomal protein s24e [Pfiesteria piscicida]
Oja24631	0	0	5.9581	2.59083e-08	5.03464	up	3.24664e-08	5.09846	up	--	--	--	K02903|4e-47|tcr:510101.30|60S ribosomal protein L28	Formin-like protein 16 (Precursor) GN=OsJ_008039 OS=Oryza sativa subsp. japonica (Rice) PE=2 SV=1	ribosomal protein L28e [Gaeumannomyces graminis var. tritici R3-111a-1]
Oja24672	0.37613	0.241886	2.72688	0.00161507	2.55559	up	0.000315468	2.99948	up	--	--	--	--	--	--
Oja24683	19.1727	11.4165	56.421	0.000481838	1.52823	up	1.51538e-10	2.19399	up	--	--	--	--	--	Uncharacterized protein TCM_015808 [Theobroma cacao]
Oja24704	0	0	4.60939	1.07968e-07	4.92283	up	1.53593e-07	4.98649	up	[J]	Translation, ribosomal structure and biogenesis	Molecular Function: translation initiation factor activity (GO:0003743);; Cellular Component: cytoplasm (GO:0005737);; Biological Process: translational initiation (GO:0006413);; Biological Process: translational elongation (GO:0006414);; Biological Process: positive regulation of translation (GO:0045727);;	K03263|2e-52|tpv:TP01_0884|eukaryotic translation initiation factor 5A	Eukaryotic translation initiation factor 5A-3 OS=Solanum lycopersicum (Tomato) PE=2 SV=1	translation initiation factor eIF-5A [Galdieria sulphuraria]
Oja24706	1932.77	1354.2	419.461	2.55117e-10	-2.21724	down	5.05929e-12	-1.77353	down	--	--	Biological Process: lipid transport (GO:0006869);; Molecular Function: lipid binding (GO:0008289);;	--	Non-specific lipid-transfer protein 1 OS=Morus nigra (Black mulberry) PE=1 SV=1	stalk non-specific lipid-transfer protein 1 [Apium graveolens]
Oja24803	0.449098	0	7.89306	5.03993e-05	3.43836	up	1.27498e-06	4.82224	up	--	--	Biological Process: primary metabolic process (GO:0044238);; Biological Process: regulation of cellular process (GO:0050794);; Biological Process: organic substance metabolic process (GO:0071704);;	--	Ethylene-responsive transcription factor RAP2-3 OS=Arabidopsis thaliana (Mouse-ear cress) PE=1 SV=2	ethylene response factor 10 [Diospyros kaki]
Oja24871	57.7261	75.2614	18.2068	1.21359e-05	-1.67227	down	1.9984e-15	-2.12401	down	[O]	Posttranslational modification, protein turnover, chaperones	Biological Process: protein peptidyl-prolyl isomerization (GO:0000413);; Molecular Function: peptidyl-prolyl cis-trans isomerase activity (GO:0003755);; Cellular Component: plasma membrane (GO:0005886);; Biological Process: protein folding (GO:0006457);; Cellular Component: chloroplast (GO:0009507);; Biological Process: response to cadmium ion (GO:0046686);; Cellular Component: apoplast (GO:00480…	--	Peptidyl-prolyl cis-trans isomerase GN=CYP OS=Solanum lycopersicum (Tomato) PE=2 SV=1	cyclophilin [Daucus carota]
Oja24872	17.6935	4.44677	0.268076	0	-5.38083	down	1.66226e-05	-3.51672	down	--	--	Molecular Function: iron ion binding (GO:0005506);; Cellular Component: endoplasmic reticulum (GO:0005783);; Molecular Function: electron carrier activity (GO:0009055);; Biological Process: monoterpenoid biosynthetic process (GO:0016099);; Molecular Function: oxidoreductase activity, acting on paired donors, with incorporation or reduction of molecular oxygen, NAD(P)H as one donor, and incorporat…	--	Geraniol 8-hydroxylase GN=CYP76B6 OS=Catharanthus roseus (Madagascar periwinkle) PE=1 SV=1	cytochrome P450 [Pastinaca sativa]
Oja24885	0.548846	0.33615	3.10055	0.00348606	2.281	up	0.000325582	2.80837	up	--	--	Molecular Function: peptidase activity (GO:0008233);; Biological Process: protein metabolic process (GO:0019538);; Biological Process: response to stimulus (GO:0050896);;	--	Protein ASPARTIC PROTEASE IN GUARD CELL 1 (Precursor) GN=ASPG1 OS=Arabidopsis thaliana (Mouse-ear cress) PE=1 SV=1	PREDICTED: protein ASPARTIC PROTEASE IN GUARD CELL 1-like [Cucumis sativus]
Oja24934	0	0	2.54119	0.000257779	4.1788	up	0.000569056	4.24102	up	[J]	Translation, ribosomal structure and biogenesis	Molecular Function: structural constituent of ribosome (GO:0003735);; Cellular Component: nucleolus (GO:0005730);; Cellular Component: plasma membrane (GO:0005886);; Biological Process: translation (GO:0006412);; Molecular Function: microtubule binding (GO:0008017);; Cellular Component: katanin complex (GO:0008352);; Molecular Function: oxidoreductase activity (GO:0016491);; Cellular Component: c…	K02877|1e-109|ppp:PHYPADRAFT_205464|hypothetical protein	60S ribosomal protein L15-2 GN=SB62 OS=Picea mariana (Black spruce) PE=2 SV=1	hypothetical protein SELMODRAFT_270259 [Selaginella moellendorffii]
Oja24979	0.362458	0	9.15734	1.25862e-10	4.13973	up	2.25375e-14	5.90315	up	--	--	--	--	Ethylene-responsive transcription factor ERF109 GN=ERF109 OS=Arabidopsis thaliana (Mouse-ear cress) PE=1 SV=1	hypothetical protein PRUPE_ppa023235mg [Prunus persica]
Oja25007	0	0	5.49748	4.68066e-07	4.80161	up	7.47498e-07	4.86509	up	--	--	--	--	Transcription factor UPBEAT1 GN=T8I13.11 OS=Arabidopsis thaliana (Mouse-ear cress) PE=2 SV=1	conserved hypothetical protein [Ricinus communis]
Oja25065	50.9327	290.615	1012.98	0	4.29501	up	3.4344e-11	1.71782	up	--	--	--	--	14 kDa proline-rich protein DC2.15 (Precursor) OS=Daucus carota (Carrot) PE=2 SV=1	14 kDa proline-rich protein DC2.15 precursor, putative [Ricinus communis]
Oja25078	1.1042	2.56426	20.8218	5.7554e-13	3.95067	up	5.21457e-10	2.83412	up	[O]	Posttranslational modification, protein turnover, chaperones	Molecular Function: ATP binding (GO:0005524);; Biological Process: response to stress (GO:0006950);; Molecular Function: 2-alkenal reductase [NAD(P)] activity (GO:0032440);; Biological Process: oxidation-reduction process (GO:0055114);;	--	Heat shock 70 kDa protein 18 GN=F13N6.9 OS=Arabidopsis thaliana (Mouse-ear cress) PE=2 SV=1	predicted protein [Populus trichocarpa]
Oja25141	0.294919	0.526833	6.04718	1.36285e-08	3.8444	up	2.92249e-07	3.17274	up	[O]	Posttranslational modification, protein turnover, chaperones	Molecular Function: glutathione transferase activity (GO:0004364);; Molecular Function: lactoylglutathione lyase activity (GO:0004462);; Biological Process: glutathione metabolic process (GO:0006749);; Biological Process: toxin catabolic process (GO:0009407);; Cellular Component: chloroplast (GO:0009507);; Biological Process: response to salt stress (GO:0009651);; Biological Process: de-etiolatio…	K00799|2e-83|rcu:RCOM_0699100|glutathione s-transferase, putative (EC:4.4.1.5)	Glutathione S-transferase U17 GN=At1g10370 OS=Arabidopsis thaliana (Mouse-ear cress) PE=2 SV=1	glutathione S-transferase 1 [Diospyros kaki]
Oja25154	0	0	7.90816	2.88372e-10	5.35494	up	2.21313e-10	5.41915	up	[J]	Translation, ribosomal structure and biogenesis	Molecular Function: structural constituent of ribosome (GO:0003735);; Cellular Component: ribosome (GO:0005840);; Biological Process: translation (GO:0006412);; Molecular Function: transferase activity, transferring hexosyl groups (GO:0016758);;	K02894|6e-79|lif:LinJ35.3890|60S ribosomal protein L23	60S ribosomal protein L23 GN=T27C4.4 OS=Arabidopsis thaliana (Mouse-ear cress) PE=2 SV=3	60S ribosomal protein L23 [Cyanidioschyzon merolae strain 10D]
Oja25186	0	0.931929	16.9529	4.65183e-14	5.87901	up	1.46437e-10	3.76558	up	--	--	--	--	--	Bifunctional inhibitor/lipid-transfer protein/seed storage 2S albumin superfamily protein isoform 3, partial [Theobroma cacao]
Oja25267	0.189902	0.40708	3.33758	5.03993e-05	3.43836	up	0.00187514	2.64412	up	[RTKL]	--	Biological Process: activation of MAPKK activity (GO:0000186);; Molecular Function: MAP kinase kinase kinase activity (GO:0004709);; Molecular Function: protein tyrosine kinase activity (GO:0004713);; Molecular Function: ATP binding (GO:0005524);; Cellular Component: integral component of membrane (GO:0016021);; Cellular Component: cytoplasmic membrane-bounded vesicle (GO:0016023);; Molecular Fun…	--	Probable LRR receptor-like serine/threonine-protein kinase At4g08850 (Precursor) GN=At4g08850 OS=Arabidopsis thaliana (Mouse-ear cress) PE=1 SV=3	predicted protein [Populus trichocarpa]
Oja25382	95.1922	40.2602	17.5468	8.34444e-13	-2.44985	down	1.29644e-05	-1.27887	down	[C]	Energy production and conversion	Molecular Function: oxidoreductase activity (GO:0016491);;	--	Inactive tetrahydrocannabinolic acid synthase (Precursor) OS=Cannabis sativa (Hemp) PE=3 SV=1	(S)-reticuline oxidase-like protein [Daucus carota]
Oja25383	105.721	80.0248	33.89	2.73334e-05	-1.6468	down	5.13324e-05	-1.31583	down	--	--	Cellular Component: mitochondrion (GO:0005739);; Molecular Function: peptide-methionine (S)-S-oxide reductase activity (GO:0008113);; Cellular Component: chloroplast stroma (GO:0009570);; Biological Process: response to red or far red light (GO:0009639);; Cellular Component: chloroplast envelope (GO:0009941);; Biological Process: cellular response to oxidative stress (GO:0034599);; Biological Pro…	K07304|3e-19|vvi:100258013|hypothetical protein LOC100258013	Peptide methionine sulfoxide reductase OS=Lactuca sativa (Garden lettuce) PE=2 SV=1	RecName: Full=Peptide methionine sulfoxide reductase; AltName: Full=Peptide-methionine (S)-S-oxide reductase; Short=Peptide Met(O) reductase; AltName: Full=Protein-methionine-S-oxide reductase
Oja25420	0	0	2.77815	5.92759e-06	4.57378	up	1.11592e-05	4.63686	up	[R]	General function prediction only	Cellular Component: intracellular (GO:0005622);; Biological Process: response to bacterium (GO:0009617);; Biological Process: plant-type hypersensitive response (GO:0009626);; Biological Process: lignin biosynthetic process (GO:0009809);; Molecular Function: cinnamyl-alcohol dehydrogenase activity (GO:0045551);;	K12957|1e-105|sde:Sde_3956|zinc-containing alcohol dehydrogenase family protein	Cinnamyl alcohol dehydrogenase 7 GN=At4g37980 OS=Arabidopsis thaliana (Mouse-ear cress) PE=1 SV=2	alcohol dehydrogenase (NADP+) [Galdieria sulphuraria]
Oja25471	1.69626	76.3595	403.265	0	7.62898	up	0	2.31343	up	--	--	Biological Process: lipid metabolic process (GO:0006629);; Molecular Function: oxidoreductase activity, acting on paired donors, with oxidation of a pair of donors resulting in the reduction of molecular oxygen to two molecules of water (GO:0016717);; Biological Process: oxidation-reduction process (GO:0055114);;	K10256|2e-21|ath:AT3G12120|FAD2	Omega-6 fatty acid desaturase, endoplasmic reticulum OS=Arabidopsis thaliana (Mouse-ear cress) PE=2 SV=1	ELI7.2 [Petroselinum crispum]
Oja25513	0	0	3.05861	0.000147885	4.24229	up	0.000320989	4.30467	up	[J]	Translation, ribosomal structure and biogenesis	Molecular Function: RNA binding (GO:0003723);; Molecular Function: structural constituent of ribosome (GO:0003735);; Cellular Component: nucleolus (GO:0005730);; Cellular Component: vacuole (GO:0005773);; Cellular Component: plasma membrane (GO:0005886);; Biological Process: translation (GO:0006412);; Cellular Component: chloroplast (GO:0009507);; Cellular Component: cytosolic large ribosomal sub…	K02938|1e-103|rcu:RCOM_0720440|60S ribosomal protein L8, putative	60S ribosomal protein L8 GN=RPL8 OS=Solanum lycopersicum (Tomato) PE=2 SV=1	unknown [Picea sitchensis]
Oja25515	0.103458	0.554442	23.8654	0	6.62087	up	0	5.05776	up	--	--	--	--	--	--
Oja25526	0	0	2.86718	0.0014143	3.96962	up	0.00323866	4.03129	up	[O]	Posttranslational modification, protein turnover, chaperones	Molecular Function: binding (GO:0005488);;	--	Heat shock 70 kDa protein, mitochondrial (Precursor) GN=HSP1 OS=Pisum sativum (Garden pea) PE=1 SV=1	heat shock protein 70B [Chlamydomonas reinhardtii]
Oja25556	4.29434	4.44933	0	1.49374e-05	-4.55228	down	2.85255e-06	-4.73122	down	--	--	--	--	Proline-rich 33 kDa extensin-related protein (Precursor; Fragment) OS=Daucus carota (Carrot) PE=2 SV=1	proline-rich protein [Daucus carota]
Oja25565	0	0	3.88322	0.000257779	4.1788	up	0.000569056	4.24102	up	[J]	Translation, ribosomal structure and biogenesis	Biological Process: RNA methylation (GO:0001510);; Molecular Function: structural constituent of ribosome (GO:0003735);; Cellular Component: nucleolus (GO:0005730);; Biological Process: translation (GO:0006412);; Biological Process: proteolysis (GO:0006508);; Molecular Function: peptidase activity (GO:0008233);; Cellular Component: chloroplast (GO:0009507);; Biological Process: embryo development…	K02894|9e-75|pif:PITG_01943|60S ribosomal protein L23	60S ribosomal protein L23 GN=T27C4.4 OS=Arabidopsis thaliana (Mouse-ear cress) PE=2 SV=3	60S ribosomal protein L23 [Phytophthora infestans T30-4]
Oja25588	0	0	5.21595	0.000147885	4.24229	up	0.000320989	4.30467	up	[J]	Translation, ribosomal structure and biogenesis	Cellular Component: cytosolic ribosome (GO:0022626);; Cellular Component: intracellular organelle part (GO:0044446);; Cellular Component: cell periphery (GO:0071944);;	K02978|2e-41|tcr:511277.175|ribosomal protein S27	40S ribosomal protein S27 GN=RPS27 OS=Hordeum vulgare (Barley) PE=1 SV=2	hypothetical protein EMIHUDRAFT_425447 [Emiliania huxleyi CCMP1516]
Oja25742	0.337071	3.97407	17.0319	1.4582e-08	4.45977	up	0.00641156	1.91127	up	--	--	--	--	--	--
Oja25784	0	0	6.14989	0.000257779	4.1788	up	0.000569056	4.24102	up	[J]	Translation, ribosomal structure and biogenesis	Molecular Function: RNA binding (GO:0003723);; Cellular Component: ribonucleoprotein complex (GO:0030529);;	K02922|2e-44|tbr:Tb11.02.0500|60S ribosomal protein L37	60S ribosomal protein L37-2 GN=RPL37B OS=Arabidopsis thaliana (Mouse-ear cress) PE=2 SV=2	60s ribosomal protein l37 [Colletotrichum orbiculare MAFF 240422]
Oja25793	7.13035	6.02981	0.359284	1.98841e-12	-4.02516	down	4.75509e-13	-3.86686	down	--	--	--	--	Miraculin (Precursor) OS=Synsepalum dulcificum (Miracle fruit) PE=1 SV=3	PREDICTED: miraculin [Vitis vinifera]
Oja25805	0	0	3.7301	4.95144e-05	4.36145	up	0.00010326	4.4241	up	[O]	Posttranslational modification, protein turnover, chaperones	Molecular Function: ATP binding (GO:0005524);; Biological Process: response to stress (GO:0006950);;	K03283|1e-107|lbz:LbrM28_V2.2990|heat-shock protein hsp70	Heat shock 70 kDa protein GN=HSP70 OS=Chlamydomonas reinhardtii (Chlamydomonas smithii) PE=1 SV=2	heat shock protein 70 [Euglena gracilis]
Oja25854	0	0.15192	3.26962	6.45399e-09	5.13841	up	8.9037e-07	3.73623	up	[G]	Carbohydrate transport and metabolism	Molecular Function: trehalose-phosphatase activity (GO:0004805);; Cellular Component: nucleus (GO:0005634);; Cellular Component: cytoplasm (GO:0005737);; Biological Process: trehalose biosynthetic process (GO:0005992);; Biological Process: response to cadmium ion (GO:0046686);;	--	Probable trehalose-phosphate phosphatase J GN=TPPJ OS=Arabidopsis thaliana (Mouse-ear cress) PE=1 SV=1	predicted protein [Populus trichocarpa]
Oja25924	0.687369	0.828827	4.48309	2.60136e-07	2.5947	up	5.69334e-07	2.28189	up	[V]	Defense mechanisms	Cellular Component: plasmodesma (GO:0009506);; Biological Process: response to nematode (GO:0009624);; Cellular Component: membrane (GO:0016020);; Molecular Function: ATPase activity (GO:0016887);;	--	ABC transporter C family member 9 GN=T2O9.140 OS=Arabidopsis thaliana (Mouse-ear cress) PE=2 SV=2	PREDICTED: ABC transporter C family member 9-like [Vitis vinifera]
Oja25941	0.0972132	0.41678	3.63068	3.15956e-06	4.03684	up	0.000781102	2.72858	up	[IQR]	--	Biological Process: pollen tube growth (GO:0009860);; Molecular Function: protochlorophyllide reductase activity (GO:0016630);; Biological Process: oxidation-reduction process (GO:0055114);;	--	Short-chain dehydrogenase TIC 32, chloroplastic GN=TIC32 OS=Pisum sativum (Garden pea) PE=1 SV=1	short-chain dehydrogenase, putative [Ricinus communis]
Oja25944	0.100734	0	2.43434	0.00117913	3.43597	up	0.000320989	4.30467	up	[S]	Function unknown	Molecular Function: superoxide dismutase activity (GO:0004784);; Cellular Component: extracellular region (GO:0005576);; Molecular Function: manganese ion binding (GO:0030145);; Molecular Function: nutrient reservoir activity (GO:0045735);; Biological Process: oxidation-reduction process (GO:0055114);;	--	Putative germin-like protein 2-2 (Precursor) OS=Oryza sativa subsp. japonica (Rice) PE=2 SV=1	hypothetical protein PRUPE_ppa023155mg [Prunus persica]
Oja25952	0	0.471539	4.73593	2.88372e-10	5.35494	up	5.03575e-06	2.98431	up	--	--	--	--	Uncharacterized GPI-anchored protein At1g27950 (Precursor) GN=At1g27950 OS=Arabidopsis thaliana (Mouse-ear cress) PE=1 SV=1	PREDICTED: uncharacterized protein LOC101250539 [Solanum lycopersicum]
Oja25969	0.215667	0.462311	8.29153	1.2211e-11	4.53842	up	2.17172e-10	3.74546	up	--	--	--	--	--	--
Oja26036	4.4972	2.7438	0.607999	9.88571e-06	-2.72382	down	0.00643751	-2.10326	down	--	--	--	--	--	Uncharacterized protein TCM_021111 [Theobroma cacao]
Oja26083	0	0	15.1806	1.0216e-08	5.10464	up	1.16975e-08	5.16855	up	--	--	--	--	--	hypothetical protein MTR_3g035650 [Medicago truncatula]
Oja26100	0.150823	1.53572	5.63287	2.48068e-11	4.49733	up	0.0018941	1.73297	up	--	--	--	--	--	Uncharacterized protein TCM_014486 [Theobroma cacao]
Oja26164	0	0	4.35747	2.85761e-07	4.84316	up	4.39678e-07	4.9067	up	[B]	Chromatin structure and dynamics	Molecular Function: DNA binding (GO:0003677);; Molecular Function: protein binding (GO:0005515);; Cellular Component: nucleus (GO:0005634);; Cellular Component: chromosome (GO:0005694);; Biological Process: DNA metabolic process (GO:0006259);; Biological Process: cellular response to DNA damage stimulus (GO:0006974);; Biological Process: cell proliferation (GO:0008283);; Cellular Component: plast…	K11253|6e-47|cnb:CNBB5130|hypothetical protein	Histone H3.2 GN=YAH3 OS=Lilium longiflorum (Trumpet lily) PE=1 SV=3	probable HHT1-histone H3 [Piriformospora indica DSM 11827]
Oja26184	0	0	8.94712	1.62358e-08	5.07007	up	1.94586e-08	5.13393	up	--	--	--	--	Early nodulin-93 OS=Glycine max (Soybean) PE=2 SV=1	Early nodulin, putative [Ricinus communis]
Oja26193	0	0	8.41086	9.46021e-13	5.70965	up	3.20854e-13	5.7742	up	[J]	Translation, ribosomal structure and biogenesis	Cellular Component: large ribosomal subunit (GO:0015934);; Cellular Component: intracellular membrane-bounded organelle (GO:0043231);;	--	60S ribosomal protein L17 GN=RPL17 OS=Zea mays (Maize) PE=2 SV=1	Piso0_003990 [Millerozyma farinosa CBS 7064]
Oja26242	0	0	4.35569	0.000147885	4.24229	up	0.000320989	4.30467	up	--	--	Biological Process: metabolic process (GO:0008152);; Molecular Function: peptidase activity (GO:0008233);; Molecular Function: hydrolase activity, acting on ester bonds (GO:0016788);;	K13537|9e-22|lbz:LbrM08_V2.0830|cathepsin L-like protease	Oryzain beta chain (Precursor) OS=Oryza sativa subsp. japonica (Rice) PE=1 SV=2	conserved hypothetical protein [Ricinus communis]
Oja26275	0.559092	1.49811	23.4908	0	5.23099	up	0	3.83803	up	[R]	General function prediction only	Cellular Component: cytoplasm (GO:0005737);; Molecular Function: flavonol synthase activity (GO:0045431);; Biological Process: flavonol biosynthetic process (GO:0051555);; Biological Process: oxidation-reduction process (GO:0055114);;	--	Protein SRG1 GN=SRG1 OS=Arabidopsis thaliana (Mouse-ear cress) PE=2 SV=1	PREDICTED: protein SRG1-like [Solanum lycopersicum]
Oja26278	0	0	5.50269	2.60631e-09	5.20366	up	2.58638e-09	5.26769	up	[J]	Translation, ribosomal structure and biogenesis	--	--	40S ribosomal protein S10 GN=OSJNBa0042L16.19 OS=Oryza sativa subsp. japonica (Rice) PE=2 SV=2	predicted protein [Physcomitrella patens subsp. patens]
Oja26279	0.203629	0	6.48666	3.4766e-05	3.816	up	6.45477e-06	4.68549	up	--	--	Molecular Function: protein binding (GO:0005515);; Cellular Component: endosome (GO:0005768);; Cellular Component: Golgi apparatus (GO:0005794);; Cellular Component: trans-Golgi network (GO:0005802);; Biological Process: multidimensional cell growth (GO:0009825);; Biological Process: cell tip growth (GO:0009932);; Biological Process: xyloglucan biosynthetic process (GO:0009969);; Biological Proce…	K08238|2e-17|ath:AT4G02500|XT2	Putative glycosyltransferase 2 OS=Arabidopsis thaliana (Mouse-ear cress) PE=2 SV=1	xylosyl transferase [Coffea canephora]
Oja26341	11.1986	10.974	0	2.63989e-12	-5.7391	down	4.24105e-14	-5.84323	down	--	--	--	--	--	--
Oja26398	0	0	6.53609	4.38427e-13	5.75389	up	1.31117e-13	5.81848	up	--	--	Cellular Component: ribosome (GO:0005840);;	K02993|1e-85|lma:LmjF01.0410|ribosomal protein S7	40S ribosomal protein S7 GN=RPS7 OS=Avicennia marina (Grey mangrove) PE=1 SV=1	predicted protein [Physcomitrella patens subsp. patens]
Oja26454	5.84228	65.6693	326.799	0	5.74455	up	0	2.22899	up	--	--	--	--	Omega-6 fatty acid desaturase, endoplasmic reticulum OS=Arabidopsis thaliana (Mouse-ear cress) PE=2 SV=1	fungal elicitor-induced protein [Petroselinum crispum]
Oja26500	0.109965	2.12152	31.285	0	6.92185	up	0	3.71766	up	--	--	--	--	Protein NIM1-INTERACTING 3 GN=NIMIN-3 OS=Arabidopsis thaliana (Mouse-ear cress) PE=1 SV=1	Uncharacterized protein TCM_026807 [Theobroma cacao]
Oja26566	1.32058	1.86578	65.2111	0	5.52915	up	0	4.99063	up	[P]	Inorganic ion transport and metabolism	--	K01674|1e-84|vvi:100243331|hypothetical protein LOC100243331	Nectarin-2 (Precursor) GN=NEC3 OS=Nicotiana langsdorffii x Nicotiana sanderae (Ornamental tobacco) PE=1 SV=1	PREDICTED: bifunctional monodehydroascorbate reductase and carbonic anhydrase nectarin-3-like [Solanum lycopersicum]
Oja26574	0.0572201	0.183989	3.07984	4.10345e-09	4.54862	up	2.32569e-07	3.55354	up	--	--	Biological Process: metabolic process (GO:0008152);; Biological Process: cellular process (GO:0009987);;	K10712|4e-94|vvi:100266451|hypothetical protein LOC100266451	--	hypothetical protein PRUPE_ppa009667mg [Prunus persica]
Oja26670	0	0.78763	13.3189	4.68066e-07	4.80161	up	6.4514e-05	3.39895	up	--	--	--	--	--	--
Oja26716	0.226209	0	8.44837	3.15956e-06	4.03684	up	4.39678e-07	4.9067	up	--	--	Cellular Component: chloroplast (GO:0009507);; Molecular Function: hydrolase activity (GO:0016787);;	--	Uncharacterized protein ORF91 OS=Phalaenopsis aphrodite subsp. formosana (Moth orchid) PE=4 SV=1	Cell wall-associated hydrolase, partial [Medicago truncatula]
Oja26720	0	0	8.59827	2.11581e-06	4.66927	up	3.74646e-06	4.73253	up	[J]	Translation, ribosomal structure and biogenesis	Cellular Component: ribonucleoprotein complex (GO:0030529);; Cellular Component: intracellular organelle (GO:0043229);; Cellular Component: cytoplasmic part (GO:0044444);;	K02942|2e-24|osa:4344516|Os08g0116500	60S acidic ribosomal protein P1 GN=RPP1A OS=Zea mays (Maize) PE=1 SV=1	unknown [Zea mays]
Oja26791	1.21689	0.892405	4.92469	0.000734748	1.93042	up	1.39362e-05	2.28454	up	--	--	Molecular Function: binding (GO:0005488);;	--	Basic leucine zipper 63 GN=T32B20.4 OS=Arabidopsis thaliana (Mouse-ear cress) PE=1 SV=1	Basic leucine-zipper 5, putative [Theobroma cacao]
Oja26806	1.95554	5.41463	29.7151	9.99201e-16	3.77045	up	3.76639e-10	2.33159	up	--	--	Cellular Component: plasma membrane (GO:0005886);; Biological Process: response to desiccation (GO:0009269);; Biological Process: response to cold (GO:0009409);; Cellular Component: chloroplast thylakoid membrane (GO:0009535);; Cellular Component: chloroplast stroma (GO:0009570);; Biological Process: response to fungus (GO:0009620);; Biological Process: response to salt stress (GO:0009651);; Cell…	--	Allene oxide cyclase 4, chloroplastic (Precursor) GN=AOC4 OS=Arabidopsis thaliana (Mouse-ear cress) PE=2 SV=1	putative allene oxide cyclase, partial [Catharanthus roseus]
Oja26824	0	0.101455	3.43124	4.68066e-07	4.80161	up	9.32245e-06	3.95328	up	--	--	--	--	--	--
Oja26854	8.62033	15.7768	39.1269	4.62801e-09	2.15483	up	0.000207982	1.22223	up	--	--	--	--	Myrosinase-binding protein-like At1g52030 GN=F-ATMBP OS=Arabidopsis thaliana (Mouse-ear cress) PE=2 SV=1	unknown [Solanum tuberosum]
Oja26876	0	0.273821	13.7507	2.88372e-10	5.35494	up	3.7732e-09	4.50734	up	--	--	--	--	--	Cell wall-associated hydrolase [Medicago truncatula]
Oja26892	0	0	4.27771	6.45399e-09	5.13841	up	7.05276e-09	5.20236	up	[J]	Translation, ribosomal structure and biogenesis	Molecular Function: structural constituent of ribosome (GO:0003735);; Cellular Component: plasma membrane (GO:0005886);; Biological Process: translation (GO:0006412);; Cellular Component: plasmodesma (GO:0009506);; Cellular Component: chloroplast (GO:0009507);; Biological Process: adaxial/abaxial pattern specification (GO:0009955);; Cellular Component: cytosolic large ribosomal subunit (GO:002262…	--	60S ribosomal protein L10a-2 OS=Arabidopsis thaliana (Mouse-ear cress) PE=2 SV=1	60S ribosomal protein L10A [Arabidopsis lyrata subsp. lyrata]
Oja26914	0.0815406	0.174793	3.67233	1.28907e-07	4.29832	up	1.42246e-06	3.70242	up	--	--	Molecular Function: binding (GO:0005488);; Biological Process: cellular process (GO:0009987);; Biological Process: single-organism process (GO:0044699);; Biological Process: response to stimulus (GO:0050896);;	--	Wall-associated receptor kinase 2 (Precursor) GN=WAK2 OS=Arabidopsis thaliana (Mouse-ear cress) PE=1 SV=1	PREDICTED: wall-associated receptor kinase 3-like [Solanum lycopersicum]
Oja26917	0.102419	0	3.82512	3.15956e-06	4.03684	up	4.39678e-07	4.9067	up	--	--	Cellular Component: membrane (GO:0016020);; Cellular Component: cytoplasmic membrane-bounded vesicle (GO:0016023);;	--	Tetraspanin-8 GN=TET8 OS=Arabidopsis thaliana (Mouse-ear cress) PE=2 SV=1	PREDICTED: uncharacterized protein LOC100250886 [Vitis vinifera]
Oja27036	0.246266	0.211162	10.6041	0	5.08223	up	0	5.21552	up	[RTKL]	--	Biological Process: cellular process (GO:0009987);; Molecular Function: kinase activity (GO:0016301);;	--	G-type lectin S-receptor-like serine/threonine-protein kinase At4g27290 (Precursor) GN=At4g27290 OS=Arabidopsis thaliana (Mouse-ear cress) PE=3 SV=4	predicted protein [Populus trichocarpa]
Oja27042	7.9253	7.81879	1.48391	1.5363e-05	-2.33882	down	6.36195e-07	-2.392	down	--	--	--	--	--	--
Oja27049	0	0	2.56076	0.0014143	3.96962	up	0.00323866	4.03129	up	--	--	Molecular Function: kinase activity (GO:0016301);;	--	Probable LRR receptor-like serine/threonine-protein kinase At5g16900 (Precursor) GN=At5g16900 OS=Arabidopsis thaliana (Mouse-ear cress) PE=2 SV=1	PREDICTED: probable LRR receptor-like serine/threonine-protein kinase At1g51880-like [Fragaria vesca subsp. vesca]
Oja27102	27.1409	12.4445	73.8424	0.000329859	1.4272	up	0	2.47743	up	--	--	--	--	--	--
Oja27123	50.216	44.126	1.44021	0	-5.05388	down	0	-4.94066	down	[O]	Posttranslational modification, protein turnover, chaperones	--	--	25.3 kDa heat shock protein, chloroplastic (Precursor) GN=HSP25.3 OS=Arabidopsis thaliana (Mouse-ear cress) PE=2 SV=1	hypothetical protein PRUPE_ppa010762mg [Prunus persica]
Oja27127	0	0	4.06733	6.68061e-08	4.96107	up	9.12109e-08	5.02478	up	[D]	Cell cycle control, cell division, chromosome partitioning	--	--	Vegetative cell wall protein gp1 (Precursor) GN=GP1 OS=Chlamydomonas reinhardtii (Chlamydomonas smithii) PE=2 SV=1	fibrocystin-L-like protein [Chlamydomonas reinhardtii]
Oja27129	0.715035	1.40504	6.67621	6.00223e-06	2.95381	up	0.00123344	2.05661	up	--	--	Cellular Component: membrane (GO:0016020);; Biological Process: primary metabolic process (GO:0044238);; Cellular Component: intracellular part (GO:0044424);; Biological Process: organic substance metabolic process (GO:0071704);;	--	Patellin-4 GN=PATL4 OS=Arabidopsis thaliana (Mouse-ear cress) PE=1 SV=2	hypothetical protein MTR_027s0011 [Medicago truncatula]
Oja27173	0.857587	0.262622	10.766	1.69646e-09	3.4066	up	6.79456e-14	4.6471	up	--	--	Cellular Component: cytoplasm (GO:0005737);; Molecular Function: electron carrier activity (GO:0009055);; Molecular Function: protein disulfide oxidoreductase activity (GO:0015035);; Biological Process: cell redox homeostasis (GO:0045454);;	--	Glutaredoxin-C10 GN=F14F18.100 OS=Arabidopsis thaliana (Mouse-ear cress) PE=2 SV=1	PREDICTED: glutaredoxin-C6 [Vitis vinifera]
Oja27188	0.205872	0.661974	6.78427	4.63708e-10	4.32016	up	2.45058e-07	3.05243	up	--	--	--	--	--	Uncharacterized protein TCM_041870 [Theobroma cacao]
Oja27207	6.78559	13.563	53.9888	1.59983e-13	2.93406	up	5.53621e-09	1.89278	up	--	--	Cellular Component: endoplasmic reticulum (GO:0005783);; Biological Process: amino acid import (GO:0043090);;	--	--	predicted protein [Populus trichocarpa]
Oja27211	33.9787	22.6959	7.0321	1.85901e-06	-2.23345	down	0.000299846	-1.72865	down	--	--	Molecular Function: inorganic diphosphatase activity (GO:0004427);; Molecular Function: hydrogen-translocating pyrophosphatase activity (GO:0009678);; Biological Process: proton transport (GO:0015992);; Cellular Component: membrane (GO:0016020);;	--	Pyrophosphate-energized vacuolar membrane proton pump OS=Vigna radiata var. radiata (Mung bean) PE=1 SV=3	PREDICTED: pyrophosphate-energized vacuolar membrane proton pump-like [Glycine max]
Oja27222	2.29626	11.6027	57.6537	0	4.39566	up	4.94443e-09	2.19175	up	--	--	Cellular Component: endosome (GO:0005768);; Cellular Component: Golgi apparatus (GO:0005794);; Cellular Component: trans-Golgi network (GO:0005802);; Molecular Function: methyltransferase activity (GO:0008168);; Biological Process: methylation (GO:0032259);;	--	Probable methyltransferase PMT21 GN=ERD3 OS=Arabidopsis thaliana (Mouse-ear cress) PE=2 SV=1	hypothetical protein M569_14761, partial [Genlisea aurea]
Oja27231	0.435821	2.02419	8.77673	8.80407e-14	4.04445	up	3.57944e-06	1.98704	up	--	--	--	--	--	Uncharacterized protein TCM_046898 [Theobroma cacao]
Oja27238	16.0985	56.588	2.0916	1.69067e-07	-2.82571	down	0	-4.70002	down	--	--	--	--	Glycine-rich cell wall structural protein (Precursor) GN=At3g17050 OS=Arabidopsis thaliana (Mouse-ear cress) PE=4 SV=2	predicted protein [Populus trichocarpa]
Oja27240	6.02756	4.27137	1.47742	4.77093e-05	-1.99369	down	0.00216771	-1.57358	down	--	--	--	--	--	Uncharacterized protein TCM_011482 [Theobroma cacao]
Oja27349	14.3542	17.0218	58.2895	2.19434e-08	2.0006	up	1.97477e-09	1.68746	up	[S]	Function unknown	Biological Process: hormone-mediated signaling pathway (GO:0009755);; Cellular Component: anchored component of membrane (GO:0031225);;	--	Leucine-rich repeat extensin-like protein 1 (Precursor) GN=LRX1 OS=Arabidopsis thaliana (Mouse-ear cress) PE=1 SV=1	PREDICTED: uncharacterized protein LOC100248329 [Vitis vinifera]
Oja27364	0	0	8.5088	2.30442e-11	5.51774	up	1.26572e-11	5.58211	up	[J]	Translation, ribosomal structure and biogenesis	Molecular Function: structural constituent of ribosome (GO:0003735);; Cellular Component: mitochondrion (GO:0005739);; Biological Process: translation (GO:0006412);; Cellular Component: large ribosomal subunit (GO:0015934);;	K02898|7e-83|tcr:511903.130|60S ribosomal protein L26	60S ribosomal protein L26-2 GN=RPL26B OS=Arabidopsis thaliana (Mouse-ear cress) PE=2 SV=1	unknown [Picea sitchensis]
Oja27366	0.80698	0.96104	112.971	0	6.91764	up	0	6.6406	up	--	--	--	--	--	ATFP4-like protein [Medicago truncatula]
Oja27398	0.0722082	1.62528	11.977	0	6.1483	up	3.83704e-12	2.73378	up	--	--	--	--	--	ankyrin repeat-containing protein, putative [Ricinus communis]
Oja27422	3.42982	12.6503	33.0212	0	3.2286	up	2.45858e-05	1.29711	up	--	--	--	--	--	PREDICTED: uncharacterized protein LOC101298596 [Fragaria vesca subsp. vesca]
Oja27435	6.27636	23.9837	51.7074	5.55112e-15	2.99271	up	0.00943563	1.02029	up	--	--	--	--	--	--
Oja27505	0.211365	0	4.64352	0.00334029	3.30607	up	0.0010125	4.17444	up	--	--	--	--	--	PREDICTED: uncharacterized protein LOC100786697 [Glycine max]
Oja27512	6.87213	19.249	53.8478	4.44089e-16	2.93441	up	4.08913e-06	1.39596	up	--	--	--	--	--	--
Oja27513	0.151996	0.692378	3.50619	5.52491e-12	4.11959	up	5.65654e-06	2.18409	up	[Q]	Secondary metabolites biosynthesis, transport and catabolism	Molecular Function: monooxygenase activity (GO:0004497);; Molecular Function: binding (GO:0005488);; Molecular Function: oxidoreductase activity, acting on paired donors, with incorporation or reduction of molecular oxygen (GO:0016705);;	--	2-methylbutanal oxime monooxygenase GN=CYP71E7 OS=Manihot esculenta (Cassava) PE=1 SV=1	hypothetical protein VITISV_023587 [Vitis vinifera]
Oja27519	44.9029	14.8967	2.74022	0	-3.97108	down	2.91482e-09	-2.46114	down	--	--	--	--	--	--
Oja27532	0	0	5.95358	4.09342e-09	5.1714	up	4.26479e-09	5.2354	up	[J]	Translation, ribosomal structure and biogenesis	Molecular Function: RNA binding (GO:0003723);; Molecular Function: structural constituent of ribosome (GO:0003735);; Cellular Component: cell wall (GO:0005618);; Cellular Component: nucleolus (GO:0005730);; Cellular Component: vacuole (GO:0005773);; Cellular Component: plasma membrane (GO:0005886);; Biological Process: translation (GO:0006412);; Cellular Component: cytosolic small ribosomal subun…	K02964|2e-81|tbr:Tb10.70.1730|40S ribosomal protein S18	40S ribosomal protein S18 GN=RPS18C OS=Arabidopsis thaliana (Mouse-ear cress) PE=1 SV=1	hypothetical protein PHACADRAFT_258160 [Phanerochaete carnosa HHB-10118-sp]
Oja27545	0.622697	1.00113	69.7687	0	6.06514	up	0	5.58541	up	--	--	--	--	--	dehydration responsive protein [Corchorus olitorius]
Oja27552	22.765	31.0705	116.397	4.37721e-11	2.32961	up	1.001e-10	1.81585	up	--	--	--	--	Arabinogalactan peptide 3 (Precursor) GN=AGPEP3 OS=Oryza sativa subsp. japonica (Rice) PE=1 SV=1	PREDICTED: uncharacterized protein LOC100809145 [Glycine max]
Oja27556	5.89149	2.99113	0	4.37877e-07	-4.88031	down	0.0019039	-4.07598	down	--	--	Molecular Function: auxin:hydrogen symporter activity (GO:0009672);; Biological Process: auxin polar transport (GO:0009926);; Biological Process: proline transport (GO:0015824);; Biological Process: proton transport (GO:0015992);; Cellular Component: integral component of membrane (GO:0016021);; Biological Process: cysteine biosynthetic process (GO:0019344);; Biological Process: transmembrane tra…	--	--	hypothetical protein CARUB_v10020672mg [Capsella rubella]
Oja27560	5.53372	10.2654	43.0175	1.50688e-11	2.88244	up	4.61033e-08	1.9574	up	--	--	Molecular Function: ATP binding (GO:0005524);; Biological Process: response to stress (GO:0006950);;	K03283|2e-11|osa:4351208|Os11g0703900	Heat shock cognate 70 kDa protein 1 GN=HSC-I OS=Solanum lycopersicum (Tomato) PE=2 SV=1	heat shock protein 70-like protein [Panax quinquefolius]
Oja27562	0.438669	0.156724	104.242	0	7.35057	up	0	8.20319	up	--	--	Cellular Component: intracellular part (GO:0044424);;	--	--	Cell wall-associated hydrolase [Medicago truncatula]
Oja27568	0	0	3.15214	0.00045197	4.11239	up	0.0010125	4.17444	up	[TZDR]	--	Molecular Function: calcium ion binding (GO:0005509);;	--	Calmodulin OS=Euglena gracilis PE=1 SV=2	RecName: Full=Calmodulin; Short=CaM
Oja27603	0.185147	1.38911	8.94858	3.45145e-08	4.39734	up	0.000397498	2.42576	up	--	--	--	--	Tyrosine-sulfated glycopeptide 1 (Precursor) GN=PSY1 OS=Arabidopsis thaliana (Mouse-ear cress) PE=1 SV=1	PREDICTED: uncharacterized protein LOC100250230 [Vitis vinifera]
Oja27609	3.84337	10.1901	37.3295	9.07052e-13	3.17888	up	1.94331e-06	1.7658	up	--	--	Cellular Component: extracellular region (GO:0005576);; Cellular Component: vacuole (GO:0005773);; Biological Process: cell adhesion (GO:0007155);;	--	Fasciclin-like arabinogalactan protein 16 (Precursor) GN=FLA16 OS=Arabidopsis thaliana (Mouse-ear cress) PE=2 SV=1	unnamed protein product [Vitis vinifera]
Oja27679	0	0.710813	14.9338	1.0216e-08	5.10464	up	1.42246e-06	3.70242	up	--	--	--	--	--	--
Oja27698	244.365	58.4403	10.9293	0	-4.46283	down	1.54321e-14	-2.47425	down	--	--	Cellular Component: extracellular region (GO:0005576);; Cellular Component: cell wall (GO:0005618);; Biological Process: phloem or xylem histogenesis (GO:0010087);; Biological Process: leaf vascular tissue pattern formation (GO:0010305);; Biological Process: cotyledon vascular tissue pattern formation (GO:0010588);; Cellular Component: cytoplasmic membrane-bounded vesicle (GO:0016023);; Biologica…	--	Putative glycine-rich cell wall structural protein 1 (Precursor) GN=GRP-1 OS=Oryza sativa subsp. indica (Rice) PE=4 SV=1	predicted protein [Populus trichocarpa]
Oja27803	0	0	4.4493	6.68061e-08	4.96107	up	9.12109e-08	5.02478	up	[S]	Function unknown	--	--	Vegetative cell wall protein gp1 (Precursor) GN=GP1 OS=Chlamydomonas reinhardtii (Chlamydomonas smithii) PE=2 SV=1	PSP1 domain-containing protein [Spraguea lophii 42_110]
Oja27806	0.412651	0.0884575	2.81034	0.00354658	2.46873	up	2.58576e-05	3.86627	up	--	--	--	--	NAC transcription factor 29 GN=At1g69490 OS=Arabidopsis thaliana (Mouse-ear cress) PE=2 SV=1	NAC domain protein [Medicago truncatula]
Oja27811	0	0	6.13932	1.11022e-16	6.20003	up	0	6.26494	up	[J]	Translation, ribosomal structure and biogenesis	--	K02941|1e-131|tbr:Tb11.46.0001|60S acidic ribosomal subunit protein	60S acidic ribosomal protein P0 OS=Glycine max (Soybean) PE=1 SV=1	hypothetical protein RO3G_09023 [Rhizopus delemar RA 99-880]
Oja27835	0	0	6.13286	4.15154e-08	4.99832	up	5.43342e-08	5.06209	up	--	--	--	--	--	conserved hypothetical protein [Ricinus communis]
Oja27878	0	0	6.29047	9.99751e-06	4.52356	up	1.93595e-05	4.58654	up	--	--	--	--	--	predicted protein [Populus trichocarpa]
Oja27881	0	0.30685	18.7114	0	6.61416	up	0	5.21315	up	--	--	--	--	Protein NIM1-INTERACTING 1 GN=NIMIN-1 OS=Arabidopsis thaliana (Mouse-ear cress) PE=1 SV=1	hypothetical protein RCOM_1345340 [Ricinus communis]
Oja27891	0	0.107262	7.25524	2.99649e-13	5.77551	up	1.7889e-12	4.92831	up	[J]	Translation, ribosomal structure and biogenesis	Cellular Component: ribosome (GO:0005840);;	K02883|2e-95|tcr:504147.20|60S ribosomal protein L18	60S ribosomal protein L18-2 GN=RPL18B OS=Arabidopsis thaliana (Mouse-ear cress) PE=1 SV=2	Ribosomal protein L18, component of cytosolic 80S ribosome and 60S large subunit [Ostreococcus lucimarinus CCE9901]
Oja27910	0	1.28266	31.9074	0	7.77185	up	0	4.41841	up	--	--	Biological Process: response to brassinosteroid (GO:0009741);; Biological Process: response to chitin (GO:0010200);; Biological Process: cellular cation homeostasis (GO:0030003);; Molecular Function: metal ion binding (GO:0046872);; Biological Process: divalent metal ion transport (GO:0070838);;	--	E3 ubiquitin-protein ligase RHA1B GN=RHA1B OS=Arabidopsis thaliana (Mouse-ear cress) PE=2 SV=1	PREDICTED: E3 ubiquitin-protein ligase RHA1B-like [Solanum lycopersicum]
Oja27914	0.547443	0.838228	4.55303	9.28322e-06	2.82366	up	0.00026856	2.23496	up	[O]	Posttranslational modification, protein turnover, chaperones	Biological Process: response to stress (GO:0006950);; Biological Process: response to organic substance (GO:0010033);; Molecular Function: transferase activity (GO:0016740);; Biological Process: primary metabolic process (GO:0044238);; Biological Process: cellular catabolic process (GO:0044248);; Biological Process: single-organism metabolic process (GO:0044710);; Biological Process: organic subs…	K00799|1e-80|vvi:100241712|hypothetical protein LOC100241712	Probable glutathione S-transferase OS=Nicotiana tabacum (Common tobacco) PE=2 SV=1	Dcarg-1 [Daucus carota]
Oja27919	551.171	111.566	0.815877	0	-9.29238	down	0	-7.0631	down	[R]	General function prediction only	Molecular Function: chitinase activity (GO:0004568);; Biological Process: carbohydrate metabolic process (GO:0005975);; Biological Process: chitin catabolic process (GO:0006032);; Molecular Function: chitin binding (GO:0008061);; Biological Process: cell wall macromolecule catabolic process (GO:0016998);;	--	Basic endochitinase (Fragment) GN=CHI14 OS=Solanum lycopersicum (Tomato) PE=2 SV=1	chitinase precursor [Petroselinum crispum]
Oja27922	8.10492	33.0106	75.8529	0	3.17896	up	0.00150944	1.11267	up	--	--	--	--	Probable aquaporin PIP2-1 OS=Oryza sativa subsp. japonica (Rice) PE=2 SV=1	unnamed protein product [Vitis vinifera]
Oja27925	0.568589	0.914136	5.62114	0.000155083	2.92464	up	0.00324302	2.33379	up	--	--	Cellular Component: extracellular region (GO:0005576);; Biological Process: response to salt stress (GO:0009651);; Biological Process: defense response to bacterium, incompatible interaction (GO:0009816);; Biological Process: defense response to fungus, incompatible interaction (GO:0009817);;	--	Osmotin-like protein OSM34 (Precursor) GN=OSM34 OS=Arabidopsis thaliana (Mouse-ear cress) PE=2 SV=2	pathogenesis-related thaumatin, partial [Populus deltoides]
Oja27931	0	0	4.71935	2.59083e-08	5.03464	up	3.24664e-08	5.09846	up	[J]	Translation, ribosomal structure and biogenesis	Molecular Function: RNA binding (GO:0003723);; Molecular Function: structural constituent of ribosome (GO:0003735);; Biological Process: translation (GO:0006412);; Cellular Component: small ribosomal subunit (GO:0015935);;	K02989|4e-99|lif:LinJ11.0960|40S ribosomal protein S5	40S ribosomal protein S5 (Fragment) GN=RPS5 OS=Cicer arietinum (Chickpea) PE=2 SV=1	ribosomal protein S5 [Auxenochlorella protothecoides]
Oja27932	0.361033	1.28987	6.47746	1.99677e-07	3.65617	up	0.0010643	2.1243	up	--	--	--	--	Homeobox-leucine zipper protein HAT7 GN=F8M21_40 OS=Arabidopsis thaliana (Mouse-ear cress) PE=2 SV=4	homeobox-leucine zipper protein [Zinnia elegans]
Oja27978	10.1174	2.08539	32.4858	0.000353068	1.64449	up	0	3.73449	up	[C]	Energy production and conversion	Molecular Function: oxidoreductase activity, acting on CH-OH group of donors (GO:0016614);;	--	Tetrahydrocannabinolic acid synthase (Precursor) OS=Cannabis sativa (Hemp) PE=1 SV=1	hypothetical protein [Cannabis sativa]
Oja28005	0	0	3.45332	3.53255e-06	4.62232	up	6.45477e-06	4.68549	up	--	--	Molecular Function: hydrolase activity (GO:0016787);;	K13537|7e-69|tbr:Tb927.6.1060|cysteine peptidase precursor	Probable cysteine proteinase A494 (Precursor) GN=At2g21430 OS=Arabidopsis thaliana (Mouse-ear cress) PE=2 SV=2	hypothetical protein AURANDRAFT_2413 [Aureococcus anophagefferens]
Oja28006	2.14326	1.83775	12.2423	0.000219233	2.3533	up	5.55312e-05	2.49372	up	--	--	--	--	--	--
Oja28014	1.13407	0.467506	6.13281	7.02274e-05	2.30787	up	1.20997e-08	3.36168	up	--	--	Cellular Component: nucleus (GO:0005634);; Cellular Component: cytoplasm (GO:0005737);; Biological Process: metabolic process (GO:0008152);; Molecular Function: retinyl-palmitate esterase activity (GO:0050253);; Molecular Function: methyl indole-3-acetate esterase activity (GO:0080030);; Molecular Function: methyl salicylate esterase activity (GO:0080031);; Molecular Function: methyl jasmonate es…	--	Probable carboxylesterase 11 GN=CXE11 OS=Arabidopsis thaliana (Mouse-ear cress) PE=2 SV=1	PREDICTED: probable carboxylesterase 11 [Vitis vinifera]
Oja28059	0	0	8.1908	0.000147885	4.24229	up	0.000320989	4.30467	up	--	--	Biological Process: xyloglucan biosynthetic process (GO:0009969);; Cellular Component: integral component of membrane (GO:0016021);; Molecular Function: transferase activity, transferring hexosyl groups (GO:0016758);; Molecular Function: xyloglucan 6-xylosyltransferase activity (GO:0033843);; Molecular Function: UDP-xylosyltransferase activity (GO:0035252);; Biological Process: root hair elongati…	K08238|1e-37|pop:POPTR_584205|hypothetical protein	Xyloglucan 6-xylosyltransferase GN=XT1 OS=Arabidopsis thaliana (Mouse-ear cress) PE=1 SV=1	PREDICTED: putative glycosyltransferase 2-like isoform 1 [Glycine max]
Oja28086	0	0	3.92448	1.75258e-07	4.88354	up	2.59454e-07	4.94714	up	[H]	Coenzyme transport and metabolism	Molecular Function: adenosylhomocysteinase activity (GO:0004013);; Biological Process: one-carbon metabolic process (GO:0006730);; Biological Process: mycelium development (GO:0043581);;	K01251|1e-132|lbz:LbrM35_V2.4150|S-adenosylhomocysteine hydrolase (EC:1.16.1.8)	Adenosylhomocysteinase 1 GN=dl3010w OS=Arabidopsis thaliana (Mouse-ear cress) PE=1 SV=1	adenosylhomocysteinase [Rhodosporidium toruloides NP11]
Oja28091	3.31944	3.90214	26.2296	1.31228e-12	2.91576	up	4.19664e-14	2.62609	up	[G]	Carbohydrate transport and metabolism	Molecular Function: glyceraldehyde-3-phosphate dehydrogenase (NAD+) (phosphorylating) activity (GO:0004365);; Cellular Component: cytoplasm (GO:0005737);; Biological Process: glycolysis (GO:0006096);; Molecular Function: NADP binding (GO:0050661);; Molecular Function: NAD binding (GO:0051287);; Biological Process: oxidation-reduction process (GO:0055114);;	K00134|2e-74|pop:POPTR_706905|hypothetical protein	Glyceraldehyde-3-phosphate dehydrogenase, cytosolic GN=GAPC OS=Antirrhinum majus (Garden snapdragon) PE=1 SV=1	glyceraldehyde 3-phosphate dehydrogenase [Daucus carota]
Oja28094	1.03486	4.84006	12.5387	0	3.53301	up	0.000111653	1.28363	up	[Q]	Secondary metabolites biosynthesis, transport and catabolism	Molecular Function: binding (GO:0005488);; Molecular Function: oxidoreductase activity (GO:0016491);;	--	Cytochrome P450 705A20 GN=CYP705A20 OS=Arabidopsis thaliana (Mouse-ear cress) PE=1 SV=1	cytochrome P450 CYP712F1 [Bupleurum chinense]
Oja28099	67.4737	17.9681	7.94657	0	-3.08447	down	0.000598284	-1.25061	down	--	--	Cellular Component: chloroplast (GO:0009507);; Cellular Component: thylakoid (GO:0009579);; Molecular Function: oxidoreductase activity, acting on diphenols and related substances as donors, oxygen as acceptor (GO:0016682);; Biological Process: single-organism metabolic process (GO:0044710);;	K00422|2e-83|vvi:100256583|hypothetical protein LOC100256583	Polyphenol oxidase, chloroplastic (Precursor) OS=Vitis vinifera (Grape) PE=1 SV=1	polyphenoloxidase [Camellia nitidissima]
Oja28135	0	0	3.61903	9.99751e-06	4.52356	up	1.93595e-05	4.58654	up	[C]	Energy production and conversion	Biological Process: amino acid transport (GO:0006865);; Biological Process: toxin catabolic process (GO:0009407);; Biological Process: response to cyclopentenone (GO:0010583);; Molecular Function: oxidoreductase activity (GO:0016491);;	--	Reticuline oxidase-like protein (Precursor) GN=At4g20830 OS=Arabidopsis thaliana (Mouse-ear cress) PE=1 SV=2	hypothetical protein PRUPE_ppa014683mg [Prunus persica]
Oja28146	1.29382	1.78295	5.563	5.67315e-06	2.04958	up	0.00018499	1.535	up	--	--	--	--	Ankyrin repeat-containing protein At3g12360 GN=At3g12360 OS=Arabidopsis thaliana (Mouse-ear cress) PE=2 SV=1	unnamed protein product [Vitis vinifera]
Oja28151	0.984775	1.25848	5.40867	8.00235e-10	2.41413	up	8.86166e-10	2.00095	up	--	--	Molecular Function: ligase activity (GO:0016874);;	--	U-box domain-containing protein 43 GN=PUB43 OS=Arabidopsis thaliana (Mouse-ear cress) PE=2 SV=1	ARM repeat superfamily protein isoform 2 [Theobroma cacao]
Oja28166	0.146223	0	3.37301	0.00198121	3.37248	up	0.000569056	4.24102	up	[RTKL]	--	Molecular Function: protein kinase activity (GO:0004672);; Cellular Component: plasma membrane (GO:0005886);; Biological Process: intracellular signal transduction (GO:0035556);; Biological Process: primary metabolic process (GO:0044238);; Biological Process: organic substance metabolic process (GO:0071704);;	--	Mitogen-activated protein kinase kinase kinase 2 GN=ANP2 OS=Arabidopsis thaliana (Mouse-ear cress) PE=2 SV=1	PREDICTED: mitogen-activated protein kinase kinase kinase 3-like [Solanum lycopersicum]
Oja28174	0.30364	0	34.6877	0	5.61558	up	0	6.48693	up	--	--	--	--	--	--
Oja28195	7.14887	11.5396	32.1678	1.65679e-08	2.13851	up	2.12011e-05	1.38798	up	--	--	Cellular Component: chloroplast (GO:0009507);; Biological Process: developmental process (GO:0032502);;	--	--	conserved hypothetical protein [Ricinus communis]
Oja28206	1.16146	5.91314	26.7921	0	4.30207	up	2.04906e-08	2.06443	up	--	--	Molecular Function: receptor activity (GO:0004872);; Cellular Component: nucleus (GO:0005634);; Biological Process: abscisic acid-activated signaling pathway (GO:0009738);; Biological Process: regulation of seed germination (GO:0010029);; Molecular Function: abscisic acid binding (GO:0010427);; Molecular Function: protein homodimerization activity (GO:0042803);; Biological Process: regulation of …	K14496|5e-60|rcu:RCOM_0864530|hypothetical protein	Abscisic acid receptor PYR1 GN=T6K21.50 OS=Arabidopsis thaliana (Mouse-ear cress) PE=1 SV=1	PREDICTED: abscisic acid receptor PYR1-like [Solanum lycopersicum]
Oja28221	0	0	9.68069	5.27961e-11	5.46549	up	3.25121e-11	5.52981	up	[C]	Energy production and conversion	Molecular Function: oxidoreductase activity, acting on CH-OH group of donors (GO:0016614);;	--	Cannabidiolic acid synthase (Precursor) GN=CBDAS OS=Cannabis sativa (Hemp) PE=1 SV=1	predicted protein [Populus trichocarpa]
Oja28226	1.32723	1.13804	12.2464	4.96051e-05	2.89239	up	2.39283e-05	3.02425	up	--	--	--	--	--	dehydration responsive protein [Corchorus olitorius]
Oja28236	1.79302	2.24209	31.8411	3.02414e-12	3.86513	up	1.58273e-12	3.54563	up	--	--	--	--	--	--
Oja28247	1.16219	4.12623	13.0853	1.14131e-13	3.37464	up	4.45544e-05	1.5618	up	[R]	General function prediction only	Cellular Component: nucleus (GO:0005634);; Cellular Component: cytosol (GO:0005829);; Molecular Function: hydrolase activity (GO:0016787);; Molecular Function: lyase activity (GO:0016829);;	--	Cytokinin riboside 5&apos;-monophosphate phosphoribohydrolase LOG5 GN=LOG5 OS=Arabidopsis thaliana (Mouse-ear cress) PE=1 SV=1	predicted protein [Populus trichocarpa]
Oja28290	0.237123	1.01661	4.4714	5.7554e-13	3.95067	up	5.38911e-06	2.00368	up	[RTKL]	--	Biological Process: MAPK cascade (GO:0000165);; Biological Process: response to molecule of bacterial origin (GO:0002237);; Molecular Function: protein serine/threonine kinase activity (GO:0004674);; Molecular Function: ATP binding (GO:0005524);; Biological Process: protein phosphorylation (GO:0006468);; Biological Process: protein targeting to membrane (GO:0006612);; Cellular Component: chloropl…	--	Probable serine/threonine-protein kinase Cx32, chloroplastic (Precursor) GN=At4g35600 OS=Arabidopsis thaliana (Mouse-ear cress) PE=1 SV=2	PREDICTED: probable serine/threonine-protein kinase Cx32, chloroplastic-like [Vitis vinifera]
Oja28301	0.0832335	8.29664	2.60571	1.44755e-09	4.24768	up	1.00981e-06	-1.73322	down	--	--	Biological Process: carbohydrate metabolic process (GO:0005975);; Molecular Function: cellulase activity (GO:0008810);; Biological Process: response to nematode (GO:0009624);;	--	Endoglucanase 17 (Precursor) GN=At4g02290 OS=Arabidopsis thaliana (Mouse-ear cress) PE=2 SV=1	unnamed protein product [Vitis vinifera]
Oja28312	1.26068	1.01342	6.00082	0.00100719	2.11888	up	0.000151143	2.34384	up	--	--	Biological Process: plasma membrane repair (GO:0001778);; Cellular Component: endosome (GO:0005768);; Cellular Component: vacuole (GO:0005773);; Cellular Component: Golgi apparatus (GO:0005794);; Cellular Component: plasma membrane (GO:0005886);; Biological Process: endocytosis (GO:0006897);; Biological Process: protein secretion (GO:0009306);; Biological Process: response to cold (GO:0009409);; …	--	Synaptotagmin-2 GN=T20H2.13 OS=Arabidopsis thaliana (Mouse-ear cress) PE=2 SV=1	PREDICTED: extended synaptotagmin-2 isoform 2 [Vitis vinifera]
Oja28347	0.0765433	0	2.60647	1.31661e-05	3.90843	up	2.1819e-06	4.77808	up	--	--	--	K07195|5e-85|vvi:100267121|hypothetical protein LOC100267121	--	PREDICTED: uncharacterized protein LOC778219 [Solanum lycopersicum]
Oja28371	0	0	3.18059	1.69502e-05	4.47152	up	3.37044e-05	4.5344	up	--	--	Biological Process: defense response to insect (GO:0002213);; Molecular Function: iron ion binding (GO:0005506);; Cellular Component: extracellular region (GO:0005576);; Molecular Function: electron carrier activity (GO:0009055);; Biological Process: pollen development (GO:0009555);; Biological Process: response to wounding (GO:0009611);; Biological Process: response to fungus (GO:0009620);; Biol…	--	Cytochrome P450 94A2 GN=CYP94A2 OS=Vicia sativa (Spring vetch) PE=2 SV=1	PREDICTED: cytochrome P450 94A1-like [Vitis vinifera]
Oja28407	0.566099	1.09216	26.3658	0	5.19477	up	0	4.34711	up	--	--	--	--	--	unknown [Populus trichocarpa x Populus deltoides]
Oja28416	0	0	7.68705	4.09342e-09	5.1714	up	4.26479e-09	5.2354	up	[J]	Translation, ribosomal structure and biogenesis	Molecular Function: RNA binding (GO:0003723);; Molecular Function: structural constituent of ribosome (GO:0003735);; Biological Process: translation (GO:0006412);; Cellular Component: small ribosomal subunit (GO:0015935);;	K02958|1e-73|nfi:NFIA_085500|40S ribosomal protein S15, putative	40S ribosomal protein S15 GN=RPS15 OS=Elaeis oleifera (American oil palm) PE=2 SV=1	hypothetical protein MELLADRAFT_89115 [Melampsora larici-populina 98AG31]
Oja28439	3.97582	37.8916	263.453	0	5.98629	up	0	2.71041	up	--	--	--	--	Putative lipid-transfer protein DIR1 (Precursor) GN=DIR1 OS=Arabidopsis thaliana (Mouse-ear cress) PE=1 SV=1	PREDICTED: putative lipid-transfer protein DIR1 isoform 1 [Vitis vinifera]
Oja28444	0	0	6.66206	1.87672e-10	5.38338	up	1.36471e-10	5.44762	up	[J]	Translation, ribosomal structure and biogenesis	Cellular Component: ribosome (GO:0005840);;	K02960|4e-69|tbr:Tb927.7.1050|40S ribosomal protein S16	40S ribosomal protein S16 GN=RPS16B OS=Oryza sativa subsp. japonica (Rice) PE=2 SV=1	Ribosomal protein S16, component of cytosolic 80S ribosome and 40S small subunit [Ostreococcus lucimarinus CCE9901]
Oja28468	2.7924	4.7535	17.4116	6.09343e-10	2.58054	up	6.50463e-07	1.76876	up	--	--	Cellular Component: cytoplasmic membrane-bounded vesicle (GO:0016023);;	--	Pathogenesis-related protein 5 (Precursor) GN=At1g75040 OS=Arabidopsis thaliana (Mouse-ear cress) PE=1 SV=1	PREDICTED: pathogenesis-related protein 5-like [Glycine max]
Oja28513	0	0	2.77698	0.00252397	3.89257	up	0.00581827	3.95401	up	--	--	--	--	--	--
Oja28565	0.736136	0.789004	6.87322	0.000351203	2.84497	up	0.000781102	2.72858	up	[R]	General function prediction only	Cellular Component: cytoplasm (GO:0005737);; Biological Process: response to salt stress (GO:0009651);; Molecular Function: 6'-deoxychalcone synthase activity (GO:0033808);; Molecular Function: codeinone reductase (NADPH) activity (GO:0047036);; Biological Process: oxidation-reduction process (GO:0055114);;	--	Non-functional NADPH-dependent codeinone reductase 2 GN=COR2 OS=Papaver somniferum (Opium poppy) PE=1 SV=1	reductase 1 [Hydrangea macrophylla]
Oja28658	27.6309	11.6945	2.66338	0	-3.35554	down	8.70802e-11	-2.19022	down	[R]	General function prediction only	Biological Process: metabolic process (GO:0008152);; Molecular Function: hydrolase activity (GO:0016787);;	--	--	epoxide hydrolase [Solanum tuberosum]
Oja28668	0.455406	1.09825	11.2555	8.8074e-13	4.21774	up	2.79196e-10	3.12176	up	--	--	Cellular Component: nucleus (GO:0005634);; Molecular Function: protein dimerization activity (GO:0046983);;	--	Transcription factor bHLH61 GN=F12B17.80 OS=Arabidopsis thaliana (Mouse-ear cress) PE=2 SV=1	Transcription factor bHLH61 isoform 1 [Theobroma cacao]
Oja28710	21.3016	11.4157	4.04164	1.57416e-08	-2.37432	down	0.000413815	-1.55195	down	--	--	Molecular Function: DNA binding (GO:0003677);; Molecular Function: sequence-specific DNA binding transcription factor activity (GO:0003700);; Cellular Component: nucleus (GO:0005634);; Biological Process: regulation of transcription, DNA-templated (GO:0006355);;	K09286|3e-59|rcu:RCOM_1589590|Dehydration-responsive element-binding protein 1B, putative	Ethylene-responsive transcription factor RAP2-1 GN=F2G19.32 OS=Arabidopsis thaliana (Mouse-ear cress) PE=2 SV=1	dehydration-responsive element-binding protein DREB2 [Solanum tuberosum]
Oja28766	36.8896	40.3571	98.37	0.00109475	1.39331	up	0.000557452	1.1962	up	--	--	Molecular Function: actin binding (GO:0003779);; Cellular Component: cytoplasm (GO:0005737);; Cellular Component: cytoskeleton (GO:0005856);; Biological Process: actin cytoskeleton organization (GO:0030036);;	K05759|2e-14|zma:541662|PRO4	Profilin OS=Apium graveolens (Celery) PE=1 SV=1	profilin 1 [Petroselinum crispum]
Oja28833	343.106	549.66	1186.44	7.61581e-07	1.77552	up	0.00375826	1.02668	up	--	--	--	--	Extensin (Precursor) OS=Daucus carota (Carrot) PE=2 SV=1	predicted protein [Populus trichocarpa]
Oja28878	0	0	5.86641	1.07968e-07	4.92283	up	1.53593e-07	4.98649	up	[J]	Translation, ribosomal structure and biogenesis	Cellular Component: ribonucleoprotein complex (GO:0030529);;	K02901|2e-72|tcr:506817.30|ribosomal protein L27	60S ribosomal protein L27-1 GN=RPL27A OS=Arabidopsis thaliana (Mouse-ear cress) PE=2 SV=1	60S ribosomal protein L27e [Galdieria sulphuraria]
Oja28893	1590.58	1678.85	31.5244	0	-5.66614	down	0	-5.81373	down	--	--	Cellular Component: cytoplasmic membrane-bounded vesicle (GO:0016023);;	--	Glycine-rich cell wall structural protein 2 (Precursor) OS=Oryza sativa subsp. japonica (Rice) PE=2 SV=1	unknown [Medicago truncatula]
Oja28911	0	0	3.36528	0.000797149	4.04277	up	0.00180786	4.10464	up	[J]	Translation, ribosomal structure and biogenesis	Molecular Function: structural constituent of ribosome (GO:0003735);; Cellular Component: ribosome (GO:0005840);; Biological Process: translation (GO:0006412);;	K02900|4e-76|ecb:100071004|similar to ribosomal protein L27a-like	60S ribosomal protein L27a-3 OS=Arabidopsis thaliana (Mouse-ear cress) PE=2 SV=2	60S ribosomal protein L27A [Chondrus crispus]
Oja28933	1183.96	1028.03	45.6161	0	-4.70643	down	0	-4.57243	down	--	--	Biological Process: response to stress (GO:0006950);; Biological Process: cellular metabolic process (GO:0044237);; Biological Process: single-organism metabolic process (GO:0044710);; Biological Process: organic substance metabolic process (GO:0071704);;	--	Glycine-rich protein DC9.1 OS=Daucus carota (Carrot) PE=2 SV=1	RecName: Full=Glycine-rich protein DC9.1
Oja28936	0.459553	0.273643	3.70186	1.17657e-06	2.82342	up	5.52611e-09	3.40529	up	[M]	Cell wall/membrane/envelope biogenesis	Cellular Component: plasma membrane (GO:0005886);; Biological Process: metabolic process (GO:0008152);; Molecular Function: phosphatidylcholine phospholipase C activity (GO:0034480);;	K01114|0.0|pop:POPTR_666682|hypothetical protein	--	Non-specific phospholipase C6 [Theobroma cacao]
Oja28949	40.0489	31.8736	98.1614	0.00337746	1.27569	up	1.36725e-07	1.53445	up	--	--	Cellular Component: plasma membrane (GO:0005886);; Biological Process: protein targeting to membrane (GO:0006612);; Biological Process: positive regulation of flavonoid biosynthetic process (GO:0009963);; Biological Process: regulation of plant-type hypersensitive response (GO:0010363);;	--	CYSTM1 family protein A GN=At2g41420 OS=Arabidopsis thaliana (Mouse-ear cress) PE=3 SV=1	conserved hypothetical protein [Ricinus communis]
Oja28950	0.235521	0.252436	2.5871	0.000539378	2.97051	up	0.00126019	2.86692	up	--	--	Biological Process: respiratory burst involved in defense response (GO:0002679);; Cellular Component: nucleolus (GO:0005730);; Biological Process: ethylene-activated signaling pathway (GO:0009873);; Biological Process: response to chitin (GO:0010200);; Biological Process: proline transport (GO:0015824);; Biological Process: intracellular signal transduction (GO:0035556);;	--	--	hypothetical protein PRUPE_ppa020532mg [Prunus persica]
Oja29005	41.2233	6.39023	0.935579	0	-5.31191	down	1.95844e-07	-2.71814	down	[J]	Translation, ribosomal structure and biogenesis	Molecular Function: translation elongation factor activity (GO:0003746);; Molecular Function: copper ion binding (GO:0005507);; Molecular Function: GTP binding (GO:0005525);; Cellular Component: nucleolus (GO:0005730);; Cellular Component: cytosol (GO:0005829);; Cellular Component: plasma membrane (GO:0005886);; Biological Process: translational elongation (GO:0006414);; Biological Process: respo…	K03234|1e-87|pop:POPTR_748394|hypothetical protein	Elongation factor 2 OS=Beta vulgaris (Sugar beet) PE=2 SV=1	unknown [Lotus japonicus]
Oja29019	3.81518	6.26272	13.9316	1.50288e-06	1.84259	up	0.00421855	1.06551	up	[GC]	--	Molecular Function: transferase activity (GO:0016740);;	--	UDP-glycosyltransferase 75C1 OS=Arabidopsis thaliana (Mouse-ear cress) PE=2 SV=2	PREDICTED: UDP-glycosyltransferase 75C1-like [Solanum lycopersicum]
Oja29143	0.0945109	0	3.73739	1.24363e-06	4.11651	up	1.53593e-07	4.98649	up	--	--	--	--	Thionin-like protein 2 (Precursor) GN=At1g12663 OS=Arabidopsis thaliana (Mouse-ear cress) PE=3 SV=1	PREDICTED: thionin-like protein 2-like [Solanum lycopersicum]
Oja29145	109.595	238.646	40.5371	0.000379794	-1.44747	down	0	-2.6394	down	--	--	Molecular Function: sesquiterpene synthase activity (GO:0010334);; Biological Process: sesquiterpene biosynthetic process (GO:0051762);;	--	Terpene synthase 10 GN=TPS10 OS=Ricinus communis (Castor bean) PE=2 SV=1	PREDICTED: myrcene synthase, chloroplastic [Vitis vinifera]
Oja29185	0	0	7.5864	2.0649e-12	5.66401	up	7.9281e-13	5.72853	up	--	--	--	--	Translationally-controlled tumor protein homolog GN=MGL6.10 OS=Arabidopsis thaliana (Mouse-ear cress) PE=2 SV=2	Tma19p [Saccharomyces cerevisiae S288c]
Oja29248	2.03778	1.43693	6.0673	0.000453552	1.544	up	1.30219e-08	1.97091	up	[S]	Function unknown	Biological Process: defense response (GO:0006952);; Biological Process: immune response (GO:0006955);; Cellular Component: membrane (GO:0016020);; Molecular Function: kinase activity (GO:0016301);; Biological Process: cellular metabolic process (GO:0044237);; Cellular Component: cell part (GO:0044464);; Biological Process: regulation of cellular process (GO:0050794);; Biological Process: cellular…	--	Putative receptor-like protein kinase At3g47110 (Precursor) GN=At3g47110 OS=Arabidopsis thaliana (Mouse-ear cress) PE=3 SV=1	predicted protein [Populus trichocarpa]
Oja29252	3.03962	2.05763	20.7363	1.57899e-08	2.67363	up	1.91924e-12	3.13406	up	--	--	Cellular Component: plasma membrane (GO:0005886);;	--	--	hypothetical protein PRUPE_ppa013840mg [Prunus persica]
Oja29281	0	0	5.10719	2.85761e-07	4.84316	up	4.39678e-07	4.9067	up	[O]	Posttranslational modification, protein turnover, chaperones	Molecular Function: nucleotide binding (GO:0000166);;	K03283|5e-63|lbz:LbrM28_V2.2990|heat-shock protein hsp70	Heat shock 70 kDa protein GN=HSP70 OS=Achlya klebsiana PE=2 SV=1	70 kDa heat shock protein [Leucocryptos marina]
Oja29282	0.220325	0	3.14624	0.000819028	3.15104	up	3.37044e-05	4.5344	up	--	--	--	--	--	hypothetical protein PRUPE_ppa017741mg [Prunus persica]
Oja29299	29.961	310.024	104.627	6.0374e-07	1.78721	up	2.28755e-10	-1.64919	down	--	--	Biological Process: defense response (GO:0006952);; Biological Process: response to biotic stimulus (GO:0009607);;	--	Major allergen Api g 1 OS=Apium graveolens (Celery) PE=1 SV=1	PRP-like protein [Daucus carota]
Oja29318	0	0	2.94977	1.69502e-05	4.47152	up	3.37044e-05	4.5344	up	[P]	Inorganic ion transport and metabolism	Molecular Function: secondary active sulfate transmembrane transporter activity (GO:0008271);; Biological Process: sulfate transport (GO:0008272);; Cellular Component: integral component of membrane (GO:0016021);; Biological Process: transmembrane transport (GO:0055085);;	--	Probable sulfate transporter 3.4 GN=SULTR3;4 OS=Arabidopsis thaliana (Mouse-ear cress) PE=2 SV=1	Sulfate transporter 3,4 [Theobroma cacao]
Oja29333	1.32818	1.8303	15.2147	1.4242e-08	3.27659	up	9.07407e-08	2.82405	up	--	--	--	--	--	--
Oja29334	0	0	5.95213	1.06864e-09	5.26609	up	9.59383e-10	5.3302	up	[J]	Translation, ribosomal structure and biogenesis	Molecular Function: structural constituent of ribosome (GO:0003735);; Biological Process: translation (GO:0006412);; Cellular Component: small ribosomal subunit (GO:0015935);;	K02973|1e-84|tcr:509695.184|40S ribosomal protein S23	40S ribosomal protein S23 GN=RPS23 OS=Fragaria ananassa (Strawberry) PE=2 SV=1	hypothetical protein EMIHUDRAFT_433073 [Emiliania huxleyi CCMP1516]
Oja29345	2.357	19.8216	72.4939	0	4.79311	up	6.49187e-09	1.7765	up	--	--	Cellular Component: endosome (GO:0005768);; Cellular Component: Golgi apparatus (GO:0005794);; Cellular Component: trans-Golgi network (GO:0005802);; Molecular Function: methyltransferase activity (GO:0008168);; Biological Process: response to desiccation (GO:0009269);; Biological Process: response to cold (GO:0009409);; Biological Process: response to salt stress (GO:0009651);; Biological Proces…	--	Probable methyltransferase PMT21 GN=ERD3 OS=Arabidopsis thaliana (Mouse-ear cress) PE=2 SV=1	PREDICTED: probable methyltransferase PMT21-like isoform 1 [Solanum lycopersicum]
Oja29347	77.3098	116.386	274.374	3.40048e-07	1.81131	up	0.000187951	1.15303	up	--	--	Cellular Component: plasma membrane (GO:0005886);; Biological Process: response to auxin (GO:0009733);; Biological Process: response to aluminum ion (GO:0010044);;	--	--	aluminum-induced protein [Codonopsis lanceolata]
Oja29385	0.208325	0	14.3023	0	5.36394	up	0	6.74957	up	--	--	Molecular Function: protein binding (GO:0005515);; Cellular Component: endosome (GO:0005768);; Cellular Component: Golgi apparatus (GO:0005794);; Cellular Component: trans-Golgi network (GO:0005802);; Biological Process: response to mechanical stimulus (GO:0009612);; Biological Process: multidimensional cell growth (GO:0009825);; Biological Process: cell tip growth (GO:0009932);; Biological Proce…	K08238|1e-79|vvi:100262459|hypothetical protein LOC100262459	Xyloglucan 6-xylosyltransferase GN=XT1 OS=Arabidopsis thaliana (Mouse-ear cress) PE=1 SV=1	putative xylosyl transferase [Coffea canephora]
Oja29418	14.0156	16.7183	62.4101	1.43797e-09	2.13328	up	5.5397e-11	1.81173	up	--	--	Biological Process: regulation of cell growth (GO:0001558);; Cellular Component: mitochondrion (GO:0005739);; Cellular Component: endoplasmic reticulum (GO:0005783);; Biological Process: positive regulation of cell proliferation (GO:0008284);; Cellular Component: cytoplasmic membrane-bounded vesicle (GO:0016023);; Biological Process: post-embryonic organ development (GO:0048569);; Biological Proc…	--	--	ARGOS [Brassica rapa subsp. pekinensis]
Oja29431	0	0	6.74703	3.48241e-11	5.49185	up	2.02599e-11	5.5562	up	[J]	Translation, ribosomal structure and biogenesis	Cellular Component: mitochondrion (GO:0005739);; Cellular Component: membrane (GO:0016020);; Cellular Component: cytosolic ribosome (GO:0022626);; Cellular Component: intracellular organelle part (GO:0044446);;	K02885|1e-106|tbr:Tb927.7.5000|60S ribosomal protein L19	60S ribosomal protein L19-1 GN=F22D16.23 OS=Arabidopsis thaliana (Mouse-ear cress) PE=2 SV=1	unknown [Lotus japonicus]
Oja29450	0.56053	0.801048	10.0567	1.99677e-07	3.65617	up	1.19048e-06	3.24103	up	--	--	Molecular Function: transferase activity, transferring hexosyl groups (GO:0016758);;	--	Limonoid UDP-glucosyltransferase OS=Citrus unshiu (Satsuma mandarin) PE=2 SV=1	unnamed protein product [Vitis vinifera]
Oja29452	3.38493	7.45763	20.2436	1.19845e-09	2.52323	up	0.000400739	1.34435	up	--	--	Biological Process: leukotriene production involved in inflammatory response (GO:0002540);; Molecular Function: glutathione transferase activity (GO:0004364);; Molecular Function: glutathione peroxidase activity (GO:0004602);; Cellular Component: vacuole (GO:0005773);; Cellular Component: endoplasmic reticulum (GO:0005783);; Cellular Component: Golgi apparatus (GO:0005794);; Biological Process: E…	K00799|8e-33|rcu:RCOM_0764870|microsomal glutathione s-transferase, putative (EC:2.5.1.18)	--	PREDICTED: microsomal glutathione S-transferase 3-like isoform 2 [Solanum lycopersicum]
Oja29467	0	0.375315	7.69287	1.62358e-08	5.07007	up	2.27684e-06	3.6678	up	--	--	--	--	--	--
Oja29488	0	0	8.74308	9.72555e-14	5.8385	up	2.25375e-14	5.90315	up	[J]	Translation, ribosomal structure and biogenesis	Cellular Component: plasmodesma (GO:0009506);; Cellular Component: cytosolic large ribosomal subunit (GO:0022625);;	--	60S ribosomal protein L18a-3 GN=RPL18AC OS=Arabidopsis thaliana (Mouse-ear cress) PE=2 SV=1	hypothetical protein SELMODRAFT_227198 [Selaginella moellendorffii]
Oja29503	18.0285	27.9638	66.1728	9.85852e-07	1.85119	up	0.000791482	1.15465	up	[R]	General function prediction only	Cellular Component: vacuole (GO:0005773);; Cellular Component: plasma membrane (GO:0005886);; Cellular Component: plasmodesma (GO:0009506);; Biological Process: response to auxin (GO:0009733);; Molecular Function: FMN binding (GO:0010181);; Molecular Function: oxidoreductase activity, acting on NAD(P)H, quinone or similar compound as acceptor (GO:0016655);; Biological Process: negative regulation…	--	--	Quinone reductase family protein [Theobroma cacao]
Oja29504	3.70045	2.93794	12.0438	0.00398822	1.64134	up	0.000143608	1.89383	up	--	--	Molecular Function: catalytic activity (GO:0003824);;	--	--	hypothetical protein VITISV_015247 [Vitis vinifera]
Oja29512	53.2741	18.6939	5.28627	0	-3.33648	down	1.45597e-11	-1.89736	down	[M]	Cell wall/membrane/envelope biogenesis	Cellular Component: mitochondrion (GO:0005739);; Biological Process: protein folding (GO:0006457);; Biological Process: proteolysis (GO:0006508);; Molecular Function: peptidase activity (GO:0008233);; Biological Process: response to heat (GO:0009408);; Biological Process: response to high light intensity (GO:0009644);; Biological Process: response to hydrogen peroxide (GO:0042542);;	--	--	sterol regulatory element-binding protein site 2 protease [Cucumis melo subsp. melo]
Oja29524	596.99	61.2594	13.6303	0	-5.4576	down	0	-2.24436	down	--	--	Cellular Component: vacuole (GO:0005773);; Cellular Component: chloroplast (GO:0009507);; Cellular Component: anchored component of plasma membrane (GO:0046658);; Cellular Component: apoplast (GO:0048046);;	--	Early nodulin-like protein 2 (Precursor) GN=At4g27520 OS=Arabidopsis thaliana (Mouse-ear cress) PE=1 SV=1	PREDICTED: early nodulin-like protein 2-like [Solanum lycopersicum]
Oja29526	0	0	5.81901	0.00045197	4.11239	up	0.0010125	4.17444	up	--	--	--	--	--	--
Oja29559	2.01378	4.95633	21.6289	2.22045e-16	3.34853	up	5.02519e-10	2.02287	up	[KAD]	--	--	K09422|1e-18|vvi:100244605|hypothetical protein LOC100244605	Transcription factor MYB23 GN=MYB23 OS=Arabidopsis thaliana (Mouse-ear cress) PE=1 SV=1	transcription factor DcMYB3-2 [Daucus carota]
Oja29570	2.25259	5.17365	55.4968	0	4.52406	up	0	3.30784	up	--	--	--	--	--	NIMIN2c protein [Nicotiana tabacum]
Oja29582	8.39557	8.45317	1.11784	0.0031737	-2.59358	down	0.00138977	-2.68273	down	--	--	--	--	--	--
Oja29603	0	0.328775	15.9488	0	6.8667	up	0	5.06632	up	--	--	--	--	--	--
Oja29611	0.153947	0	4.39672	0.000153698	3.6652	up	3.37044e-05	4.5344	up	[J]	Translation, ribosomal structure and biogenesis	Molecular Function: structural constituent of ribosome (GO:0003735);; Cellular Component: cell wall (GO:0005618);; Cellular Component: plasma membrane (GO:0005886);; Biological Process: translation (GO:0006412);; Cellular Component: cytosolic ribosome (GO:0022626);;	--	40S ribosomal protein S15a GN=RPS15A OS=Daucus carota (Carrot) PE=2 SV=3	40S ribosomal protein S15a [Chondrus crispus]
Oja29668	0.0847005	0.0907836	9.11792	1.11022e-16	5.53088	up	0	5.49038	up	--	--	Molecular Function: binding (GO:0005488);;	--	Zinc finger protein ZAT11 GN=ZAT11 OS=Arabidopsis thaliana (Mouse-ear cress) PE=2 SV=1	PREDICTED: zinc finger protein ZAT12-like [Vitis vinifera]
Oja29673	12.5347	14.4179	33.0227	0.00176996	1.37446	up	0.0035902	1.106	up	--	--	Cellular Component: mitochondrial respiratory chain complex I (GO:0005747);; Cellular Component: chloroplast (GO:0009507);; Biological Process: photorespiration (GO:0009853);;	--	--	unknown [Lotus japonicus]
Oja29696	21.9456	5.29935	0.666973	0	-4.82818	down	8.22077e-07	-2.87809	down	[Q]	Secondary metabolites biosynthesis, transport and catabolism	Molecular Function: iron ion binding (GO:0005506);; Cellular Component: endoplasmic reticulum membrane (GO:0005789);; Molecular Function: electron carrier activity (GO:0009055);; Cellular Component: integral component of membrane (GO:0016021);; Biological Process: monoterpenoid biosynthetic process (GO:0016099);; Molecular Function: oxidoreductase activity, acting on paired donors, with incorpora…	--	Geraniol 8-hydroxylase GN=CYP76B10 OS=Swertia mussotii (Felwort) PE=1 SV=1	cytochrome P450 [Pastinaca sativa]
Oja29716	0.831885	0.780176	13.5926	1.67866e-13	3.80887	up	1.22125e-15	3.83735	up	--	--	--	K14488|1e-34|vvi:100255446|hypothetical protein LOC100255446	Auxin-induced protein 10A5 OS=Glycine max (Soybean) PE=2 SV=1	PREDICTED: auxin-induced protein 15A-like [Solanum lycopersicum]
Oja29717	0	0	9.80421	4.95144e-05	4.36145	up	0.00010326	4.4241	up	--	--	--	--	--	--
Oja29722	196.711	306.983	665.451	1.61193e-06	1.7441	up	0.00393258	1.03292	up	[E]	Amino acid transport and metabolism	Cellular Component: plasma membrane (GO:0005886);; Biological Process: response to auxin (GO:0009733);; Biological Process: response to aluminum ion (GO:0010044);;	--	Stem-specific protein TSJT1 GN=TSJT1 OS=Nicotiana tabacum (Common tobacco) PE=2 SV=1	aluminum-induced protein [Codonopsis lanceolata]
Oja29724	1.0475	0	6.71206	0.00202985	2.42609	up	2.59454e-07	4.94714	up	[J]	Translation, ribosomal structure and biogenesis	Cellular Component: lysosome (GO:0005764);; Cellular Component: membrane (GO:0016020);; Cellular Component: ribonucleoprotein complex (GO:0030529);;	--	60S ribosomal protein L27a-3 OS=Arabidopsis thaliana (Mouse-ear cress) PE=2 SV=2	60S ribosomal protein L28 [Neurospora crassa OR74A]
Oja29728	0.425654	0.746549	13.8994	0	4.85579	up	0	4.05265	up	--	--	Molecular Function: transferase activity (GO:0016740);;	--	Coumaroyl-CoA:anthocyanidin 3-O-glucoside-6&apos;&apos;-O-coumaroyltransferase 1 GN=3AT1 OS=Arabidopsis thaliana (Mouse-ear cress) PE=1 SV=1	hypothetical protein PRUPE_ppa022332mg [Prunus persica]
Oja29738	0	0	6.50806	7.70244e-07	4.75884	up	1.27498e-06	4.82224	up	--	--	Cellular Component: ribonucleoprotein complex (GO:0030529);; Cellular Component: intracellular organelle (GO:0043229);; Cellular Component: cytoplasmic part (GO:0044444);;	K02920|2e-35|lbz:LbrM34_V2.1820|60S ribosomal protein L36	60S ribosomal protein L36-1 GN=RPL36A OS=Arabidopsis thaliana (Mouse-ear cress) PE=2 SV=1	60S ribosomal protein L36e [Galdieria sulphuraria]
Oja29785	4.18508	4.85182	18.9514	2.19466e-07	2.13543	up	1.00517e-07	1.86053	up	--	--	--	--	--	--
Oja29792	50.4637	25.0537	4.07943	0	-3.5953	down	1.62093e-14	-2.66027	down	--	--	Biological Process: response to auxin (GO:0009733);;	K14488|1e-49|vvi:100259386|hypothetical protein LOC100259386	Auxin-induced protein 6B OS=Glycine max (Soybean) PE=2 SV=1	PREDICTED: auxin-induced protein 6B-like [Vitis vinifera]
Oja29808	4.84634	6.32772	23.617	1.60408e-08	2.24399	up	6.57291e-08	1.79978	up	--	--	Cellular Component: peroxisome (GO:0005777);; Biological Process: tryptophan catabolic process (GO:0006569);; Biological Process: inflammatory response (GO:0006954);; Biological Process: indoleacetic acid biosynthetic process (GO:0009684);; Biological Process: response to other organism (GO:0051707);;	--	--	PREDICTED: macrophage migration inhibitory factor homolog [Glycine max]
Oja29813	0.0881152	0	2.71014	5.68314e-05	3.76746	up	1.11592e-05	4.63686	up	--	--	Molecular Function: hydrolase activity (GO:0016787);;	--	Pectinesterase 6 (Precursor) GN=T26J12.4 OS=Arabidopsis thaliana (Mouse-ear cress) PE=2 SV=1	Plant invertase/pectin methylesterase inhibitor superfamily [Theobroma cacao]
Oja29815.1	0	0	5.04994	5.27961e-11	5.46549	up	3.25121e-11	5.52981	up	--	--	--	--	--	LOW QUALITY PROTEIN: hypothetical protein EMIHUDRAFT_443600 [Emiliania huxleyi CCMP1516]
Oja29815.2	0	0	3.71097	0.000147885	4.24229	up	0.000320989	4.30467	up	[L]	Replication, recombination and repair	--	--	Formin-like protein 3 OS=Oryza sativa subsp. japonica (Rice) PE=2 SV=2	hypothetical protein MPH_03368 [Macrophomina phaseolina MS6]
Oja29819	0	0	62.3972	0	8.70518	up	0	8.77081	up	--	--	--	--	--	predicted protein [Populus trichocarpa]
Oja29821	143.428	160.5	367.337	0.0018587	1.34272	up	0.000607045	1.11115	up	--	--	--	--	--	predicted protein [Populus trichocarpa]
Oja29841	47.2579	33.5672	13.7298	1.92805e-06	-1.78969	down	1.01135e-05	-1.36691	down	[O]	Posttranslational modification, protein turnover, chaperones	--	--	Chaperone protein dnaJ 8, chloroplastic (Precursor) GN=F23A5.28 OS=Arabidopsis thaliana (Mouse-ear cress) PE=2 SV=1	PREDICTED: chaperone protein dnaJ 8, chloroplastic-like [Cicer arietinum]
Oja29843	0	0	5.45739	2.11581e-06	4.66927	up	3.74646e-06	4.73253	up	[J]	Translation, ribosomal structure and biogenesis	--	--	60S ribosomal protein L24-2 GN=F8J2_190 OS=Arabidopsis thaliana (Mouse-ear cress) PE=2 SV=2	60S ribosomal protein L24 (L30) [Cryptococcus gattii WM276]
Oja29850	72.9751	46.117	709.99	0	3.26436	up	0	3.85476	up	--	--	Molecular Function: structural constituent of cell wall (GO:0005199);; Biological Process: response to cytokinin (GO:0009735);; Biological Process: proteasome-mediated ubiquitin-dependent protein catabolic process (GO:0043161);; Biological Process: proteasome assembly (GO:0043248);; Biological Process: root hair elongation (GO:0048767);; Biological Process: response to misfolded protein (GO:00517…	--	Extensin (Precursor) OS=Daucus carota (Carrot) PE=2 SV=1	extensin, partial [Daucus carota]
Oja29869	2.77863	5.64289	15.4217	1.87543e-06	2.37935	up	0.00996192	1.34023	up	--	--	--	--	--	PREDICTED: uncharacterized protein LOC101251268 [Solanum lycopersicum]
Oja29873	0	0	4.41448	0.000257779	4.1788	up	0.000569056	4.24102	up	--	--	--	--	--	--
Oja29906	144.265	278.134	35.4944	9.72394e-09	-2.03243	down	0	-3.04853	down	--	--	Molecular Function: ATP binding (GO:0005524);; Cellular Component: cell wall (GO:0005618);; Cellular Component: nucleus (GO:0005634);; Biological Process: response to cold (GO:0009409);; Biological Process: response to light stimulus (GO:0009416);; Cellular Component: chloroplast thylakoid membrane (GO:0009535);; Cellular Component: chloroplast envelope (GO:0009941);; Cellular Component: plastogl…	--	Ribulose bisphosphate carboxylase/oxygenase activase, chloroplastic (Precursor) GN=RCA OS=Malus domestica (Apple) PE=2 SV=1	hypothetical protein PRUPE_ppa005158mg [Prunus persica]
Oja29918	4.4309	2.6384	12.8709	0.00353109	1.49756	up	2.17075e-07	2.15352	up	--	--	Molecular Function: nucleotide binding (GO:0000166);; Molecular Function: protein kinase activity (GO:0004672);; Biological Process: phosphorylation (GO:0016310);;	--	G-type lectin S-receptor-like serine/threonine-protein kinase At4g27290 (Precursor) GN=At4g27290 OS=Arabidopsis thaliana (Mouse-ear cress) PE=3 SV=4	PREDICTED: uncharacterized protein LOC101251977 [Solanum lycopersicum]
Oja29929	59.0934	141.981	332.131	3.77254e-13	2.47063	up	0.000267096	1.14141	up	--	--	Molecular Function: transporter activity (GO:0005215);; Biological Process: transport (GO:0006810);; Cellular Component: integral component of membrane (GO:0016021);;	--	Aquaporin PIP2-1 GN=F4P12.120 OS=Arabidopsis thaliana (Mouse-ear cress) PE=1 SV=1	hypothetical protein PRUPE_ppa009630mg [Prunus persica]
Oja29936	17.0643	9.75847	1.67682	9.99201e-16	-3.30493	down	3.48133e-12	-2.57449	down	--	--	--	--	Vegetative cell wall protein gp1 (Precursor) GN=GP1 OS=Chlamydomonas reinhardtii (Chlamydomonas smithii) PE=2 SV=1	PREDICTED: uncharacterized protein LOC101250767 [Solanum lycopersicum]
Oja29953	0	0	8.67104	0	6.40813	up	0	6.47315	up	[J]	Translation, ribosomal structure and biogenesis	Cellular Component: cytoplasm (GO:0005737);; Cellular Component: ribonucleoprotein complex (GO:0030529);;	K02984|1e-115|tcr:511001.9|40S ribosomal protein S3a	40S ribosomal protein S3a GN=CHLREDRAFT_168484 OS=Chlamydomonas reinhardtii (Chlamydomonas smithii) PE=1 SV=1	ribosomal protein S3a [Karlodinium veneficum]
Oja29955	0	0	6.88355	2.88372e-10	5.35494	up	2.21313e-10	5.41915	up	[J]	Translation, ribosomal structure and biogenesis	Molecular Function: structural constituent of ribosome (GO:0003735);; Cellular Component: ribosome (GO:0005840);; Biological Process: translation (GO:0006412);; Cellular Component: chloroplast (GO:0009507);; Molecular Function: rRNA binding (GO:0019843);;	K02955|1e-84|lif:LinJ30.4080|40S ribosomal protein S14	40S ribosomal protein S14 GN=RPS14 OS=Chlamydomonas reinhardtii (Chlamydomonas smithii) PE=1 SV=1	component of cytosolic 80S ribosome and 40S small subunit [Volvox carteri f. nagariensis]
Oja29957	0	0	6.31123	5.27961e-11	5.46549	up	3.25121e-11	5.52981	up	[J]	Translation, ribosomal structure and biogenesis	Cellular Component: ribonucleoprotein complex (GO:0030529);;	K02949|8e-82|tbr:Tb927.1.3180|40S ribosomal protein S11	40S ribosomal protein S11 GN=RPS11 OS=Glycine max (Soybean) PE=2 SV=2	hypothetical protein FPSE_00642 [Fusarium pseudograminearum CS3096]
Oja29983	1.08189	2.60909	16.7864	7.4929e-13	3.73502	up	4.12674e-09	2.52941	up	--	--	--	--	--	PREDICTED: uncharacterized protein LOC101207995 [Cucumis sativus]
Oja29986	2.11701	0.425446	19.3302	5.43796e-11	3.07486	up	0	4.97266	up	--	--	Biological Process: fatty acid beta-oxidation (GO:0006635);; Biological Process: hormone-mediated signaling pathway (GO:0009755);;	--	--	NC domain-containing protein-related isoform 1 [Theobroma cacao]
Oja29990	3.71141	2.5354	0.582404	1.63579e-06	-2.57624	down	0.000212111	-2.10846	down	[GC]	--	Molecular Function: transferase activity, transferring hexosyl groups (GO:0016758);;	--	UDP-glycosyltransferase 87A1 GN=UGT87A1 OS=Arabidopsis thaliana (Mouse-ear cress) PE=2 SV=1	PREDICTED: UDP-glycosyltransferase 87A2-like [Vitis vinifera]
Oja30010	0.808351	4.50531	13.8519	1.85886e-10	3.76644	up	0.00638741	1.49731	up	--	--	Biological Process: response to heat (GO:0009408);; Biological Process: response to water deprivation (GO:0009414);; Biological Process: response to abscisic acid (GO:0009737);; Biological Process: lignin biosynthetic process (GO:0009809);; Molecular Function: cinnamoyl-CoA reductase activity (GO:0016621);; Biological Process: response to cadmium ion (GO:0046686);; Molecular Function: coenzyme bi…	--	Cinnamoyl-CoA reductase 2 GN=CCR2 OS=Arabidopsis thaliana (Mouse-ear cress) PE=1 SV=1	predicted protein [Populus trichocarpa]
Oja30032	0	1.86731	12.5987	2.77556e-15	6.03056	up	3.12283e-07	2.56219	up	--	--	--	--	Protein GLUTAMINE DUMPER 3 GN=MRI1.4 OS=Arabidopsis thaliana (Mouse-ear cress) PE=2 SV=1	Glutamine dumper 2, putative [Theobroma cacao]
Oja30050	0	0	23.812	0	6.88671	up	0	6.95194	up	--	--	Molecular Function: peroxidase activity (GO:0004601);; Cellular Component: extracellular region (GO:0005576);; Molecular Function: heme binding (GO:0020037);; Biological Process: hydrogen peroxide catabolic process (GO:0042744);; Molecular Function: metal ion binding (GO:0046872);; Biological Process: oxidation-reduction process (GO:0055114);;	--	Cationic peroxidase 1 (Precursor) GN=PNC1 OS=Arachis hypogaea (Peanut) PE=1 SV=2	PREDICTED: cationic peroxidase 1-like [Glycine max]
Oja30075	3.77582	7.60045	22.7611	3.23955e-10	2.53982	up	2.42435e-05	1.48584	up	--	--	--	--	--	Sodium/calcium exchanger family protein / calcium-binding EF hand family protein, putative [Theobroma cacao]
Oja30096	2.30341	2.13966	174.584	0	6.10917	up	0	6.14834	up	--	--	--	--	--	predicted protein [Populus trichocarpa]
Oja30138	1.31471	0.0880709	4.96429	0.000136928	1.86037	up	0	5.10084	up	[O]	Posttranslational modification, protein turnover, chaperones	Biological Process: metabolic process (GO:0008152);; Molecular Function: serine-type peptidase activity (GO:0008236);;	--	Cucumisin (Precursor) OS=Cucumis melo (Muskmelon) PE=1 SV=1	PREDICTED: cucumisin-like [Vitis vinifera]
Oja30143	98.5724	99.6677	646.804	2.22045e-16	2.69956	up	0	2.61424	up	--	--	Molecular Function: fatty acid binding (GO:0005504);; Molecular Function: zinc ion binding (GO:0008270);; Biological Process: systemic acquired resistance, salicylic acid mediated signaling pathway (GO:0009862);;	--	Putative lipid-transfer protein DIR1 (Precursor) GN=DIR1 OS=Arabidopsis thaliana (Mouse-ear cress) PE=1 SV=1	PREDICTED: putative lipid-transfer protein DIR1-like [Solanum lycopersicum]
Oja30202	0	0.127984	54.1713	0	9.39668	up	0	7.99623	up	--	--	Cellular Component: mitochondrion (GO:0005739);; Cellular Component: cytoplasmic membrane-bounded vesicle (GO:0016023);;	--	--	B12D protein [Theobroma cacao]
Oja30208	7.57707	5.73264	25.263	2.97697e-05	1.70818	up	4.8017e-10	2.0363	up	--	--	Molecular Function: catalytic activity (GO:0003824);;	--	--	predicted protein [Populus trichocarpa]
Oja30273	0	0	4.3156	0.00045197	4.11239	up	0.0010125	4.17444	up	[J]	Translation, ribosomal structure and biogenesis	Molecular Function: structural constituent of ribosome (GO:0003735);; Cellular Component: ribosome (GO:0005840);; Biological Process: translation (GO:0006412);; Molecular Function: 5S rRNA binding (GO:0008097);;	--	60S ribosomal protein L5-1 GN=MWL2.17 OS=Arabidopsis thaliana (Mouse-ear cress) PE=2 SV=2	ribosomal protein L5, putative [Ricinus communis]
Oja30282	0.353198	0.757129	11.8332	3.1888e-10	4.34353	up	8.04848e-09	3.55041	up	[J]	Translation, ribosomal structure and biogenesis	Molecular Function: structural constituent of ribosome (GO:0003735);; Cellular Component: ribosome (GO:0005840);; Biological Process: translation (GO:0006412);; Molecular Function: rRNA binding (GO:0019843);;	--	60S ribosomal protein L11 GN=OJ1430_B02.2 OS=Oryza sativa subsp. japonica (Rice) PE=2 SV=1	putative 60S ribosomal protein L11 [Wolffia arrhiza]
Oja30315	4.60236	5.61329	25.8005	4.13212e-08	2.42042	up	5.92649e-08	2.08012	up	--	--	--	K10999|3e-09|vvi:100255463|hypothetical protein LOC100255463	Probable cellulose synthase A catalytic subunit 9 [UDP-forming] GN=F7D8.9 OS=Arabidopsis thaliana (Mouse-ear cress) PE=2 SV=1	PREDICTED: cellulose synthase A catalytic subunit 6 [UDP-forming] [Vitis vinifera]
Oja30347	0.579453	0.966107	5.09204	1.94154e-07	2.94675	up	1.75199e-05	2.2259	up	--	--	--	--	--	PREDICTED: heat stress transcription factor A-6b-like [Glycine max]
Oja30358	0.561803	0.451614	24.839	0	5.04822	up	0	5.2461	up	--	--	--	--	TMV resistance protein N GN=N OS=Nicotiana glutinosa (Tobacco) PE=1 SV=1	hypothetical protein PRUPE_ppa024010m2g, partial [Prunus persica]
Oja30362	0	0	11.2721	1.62358e-08	5.07007	up	1.94586e-08	5.13393	up	--	--	Molecular Function: peroxidase activity (GO:0004601);; Cellular Component: extracellular region (GO:0005576);; Biological Process: response to oxidative stress (GO:0006979);; Molecular Function: heme binding (GO:0020037);; Molecular Function: metal ion binding (GO:0046872);; Biological Process: oxidation-reduction process (GO:0055114);;	K00430|2e-17|vvi:100257059|hypothetical protein LOC100257059	Peroxidase 4 (Precursor) OS=Vitis vinifera (Grape) PE=1 SV=1	Peroxidase superfamily protein [Theobroma cacao]
Oja30400	5.04236	9.13851	35.5492	2.18714e-13	2.77455	up	1.21361e-09	1.8641	up	--	--	--	--	--	Uncharacterized protein TCM_019359 [Theobroma cacao]
Oja30407	0.584891	1.56724	133.957	0	7.41237	up	0	6.1814	up	--	--	--	--	--	predicted protein [Populus trichocarpa]
Oja30411	17.8512	38.7293	90.9909	3.43847e-12	2.33373	up	0.000212702	1.14861	up	[RTKL]	--	Molecular Function: protein serine/threonine kinase activity (GO:0004674);; Molecular Function: ATP binding (GO:0005524);; Biological Process: protein phosphorylation (GO:0006468);; Biological Process: cell wall macromolecule catabolic process (GO:0016998);;	--	LysM domain receptor-like kinase 4 (Precursor) GN=LYK4 OS=Arabidopsis thaliana (Mouse-ear cress) PE=1 SV=1	serine-threonine protein kinase, plant-type, putative [Ricinus communis]
Oja30417	9.60118	7.99279	26.6222	0.000897944	1.44607	up	7.90272e-07	1.63906	up	[O]	Posttranslational modification, protein turnover, chaperones	Biological Process: MAPK cascade (GO:0000165);; Molecular Function: protein binding (GO:0005515);; Cellular Component: cytoplasm (GO:0005737);; Biological Process: regulation of transcription, DNA-templated (GO:0006355);; Biological Process: protein targeting to membrane (GO:0006612);; Molecular Function: electron carrier activity (GO:0009055);; Biological Process: response to cold (GO:0009409);;…	--	Glutaredoxin-C9 GN=F3M18.8 OS=Arabidopsis thaliana (Mouse-ear cress) PE=1 SV=1	PREDICTED: glutaredoxin-C9-like [Cicer arietinum]
Oja30421	79.8335	63.9072	18.6816	6.08496e-09	-2.1009	down	3.88147e-11	-1.85016	down	--	--	Biological Process: amino acid transmembrane transport (GO:0003333);; Cellular Component: vacuole (GO:0005773);; Biological Process: response to cold (GO:0009409);; Biological Process: response to wounding (GO:0009611);; Cellular Component: chloroplast outer membrane (GO:0009707);; Biological Process: response to sucrose (GO:0009744);; Biological Process: response to glucose (GO:0009749);; Biolog…	--	Outer envelope pore protein 16, chloroplastic GN=OEP16 OS=Pisum sativum (Garden pea) PE=1 SV=1	pom14 [Solanum tuberosum]
Oja30454	54.0889	0.613476	3.98192	0	-3.73482	down	0.00146356	2.40939	up	--	--	Cellular Component: nucleus (GO:0005634);;	--	CYSTM1 family protein A GN=At2g41420 OS=Arabidopsis thaliana (Mouse-ear cress) PE=3 SV=1	hypothetical protein [Jatropha curcas]
Oja30483	0	0	5.1241	4.15154e-08	4.99832	up	5.43342e-08	5.06209	up	[J]	Translation, ribosomal structure and biogenesis	--	--	60S ribosomal protein L5-2 GN=RPL5B OS=Arabidopsis thaliana (Mouse-ear cress) PE=2 SV=3	unknown [Lotus japonicus]
Oja30494	0.191686	0.205453	12.1072	0	5.24486	up	0	5.16431	up	--	--	Molecular Function: protein serine/threonine kinase activity (GO:0004674);; Molecular Function: ATP binding (GO:0005524);; Biological Process: protein phosphorylation (GO:0006468);; Biological Process: recognition of pollen (GO:0048544);;	--	G-type lectin S-receptor-like serine/threonine-protein kinase At4g27290 (Precursor) GN=At4g27290 OS=Arabidopsis thaliana (Mouse-ear cress) PE=3 SV=4	predicted protein [Populus trichocarpa]
Oja30504	13.2331	14.1835	39.5516	7.42902e-05	1.55871	up	6.7745e-06	1.39067	up	--	--	--	--	EG45-like domain containing protein (Precursor) GN=CjBAp12 OS=Citrus jambhiri (Rough lemon) PE=1 SV=1	Plant natriuretic peptide A [Theobroma cacao]
Oja30513	0.318295	0.341155	4.19561	0.00212141	3.04097	up	0.0052895	2.95797	up	[O]	Posttranslational modification, protein turnover, chaperones	Cellular Component: cytoplasm (GO:0005737);; Molecular Function: arsenate reductase (glutaredoxin) activity (GO:0008794);; Molecular Function: electron carrier activity (GO:0009055);; Molecular Function: protein disulfide oxidoreductase activity (GO:0015035);; Biological Process: cell redox homeostasis (GO:0045454);; Biological Process: anther development (GO:0048653);;	--	Glutaredoxin-C13 OS=Arabidopsis thaliana (Mouse-ear cress) PE=3 SV=1	PREDICTED: glutaredoxin-C13 [Vitis vinifera]
Oja30514	0.0455168	0.634214	7.44974	0	6.12922	up	1.11022e-15	3.36177	up	--	--	Molecular Function: copper ion binding (GO:0005507);; Biological Process: copper ion transport (GO:0006825);;	--	Copper transport protein ATX1 GN=ATX1 OS=Arabidopsis thaliana (Mouse-ear cress) PE=1 SV=1	PREDICTED: uncharacterized protein LOC101298054 isoform 2 [Fragaria vesca subsp. vesca]
Oja30568	23.6365	30.6396	97.3298	1.41347e-08	2.0208	up	2.60079e-08	1.5798	up	--	--	--	--	--	--
Oja30593	2.10703	0.94098	12.7297	1.83165e-05	2.45576	up	5.52611e-09	3.40529	up	--	--	--	--	Phytosulfokine-beta (Precursor) GN=T16K5.130 OS=Arabidopsis thaliana (Mouse-ear cress) PE=2 SV=2	TPA: TPA_exp: putative phytosulfokine peptide precursor [Solanum tuberosum]
Oja30610	0.859637	0.57586	8.61652	4.74722e-08	3.11313	up	3.70495e-10	3.5483	up	[RTKL]	--	Molecular Function: calmodulin-dependent protein kinase activity (GO:0004683);; Molecular Function: calcium ion binding (GO:0005509);; Molecular Function: calmodulin binding (GO:0005516);; Molecular Function: ATP binding (GO:0005524);; Biological Process: response to symbiont (GO:0009608);; Biological Process: nodulation (GO:0009877);; Molecular Function: calcium-dependent protein serine/threonin…	--	Calcium and calcium/calmodulin-dependent serine/threonine-protein kinase GN=CCAMK OS=Lotus japonicus (Lotus corniculatus var. japonicus) PE=1 SV=1	RecName: Full=Calcium and calcium/calmodulin-dependent serine/threonine-protein kinase; Short=LjCCaMK
Oja30618	0.751404	0.345158	16.154	4.44089e-16	4.17361	up	0	5.01504	up	[O]	Posttranslational modification, protein turnover, chaperones	--	--	Peptidyl-prolyl cis-trans isomerase GN=PCKR1 OS=Catharanthus roseus (Madagascar periwinkle) PE=2 SV=1	PREDICTED: peptidyl-prolyl cis-trans isomerase isoform 1 [Vitis vinifera]
Oja30622	0	0	5.92967	2.30442e-11	5.51774	up	1.26572e-11	5.58211	up	--	--	--	--	--	hypothetical protein BN14_12250 [Rhizoctonia solani AG-1 IB]
Oja30632	0	0	4.43618	1.07968e-07	4.92283	up	1.53593e-07	4.98649	up	--	--	--	--	--	--
Oja30636	1.27357	2.73006	9.65282	1.2982e-06	2.75317	up	0.00260054	1.68375	up	[TZDR]	--	Molecular Function: calcium ion binding (GO:0005509);;	K13448|3e-62|vvi:100253496|hypothetical protein LOC100253496	Calcium-binding protein CML24 GN=K22F20.1 OS=Arabidopsis thaliana (Mouse-ear cress) PE=2 SV=2	PREDICTED: calcium-binding allergen Ole e 8 [Vitis vinifera]
Oja30687	10.1378	14.7536	60.89	5.86198e-13	2.55837	up	4.25693e-12	1.95398	up	--	--	--	--	--	PREDICTED: uncharacterized protein LOC101254416 [Solanum lycopersicum]
Oja30693	17.9714	8.71716	49.7124	0.000565496	1.44554	up	7.99361e-15	2.40743	up	--	--	Biological Process: response to stress (GO:0006950);; Biological Process: signal transduction (GO:0007165);; Biological Process: response to hormone (GO:0009725);; Biological Process: cellular response to organic substance (GO:0071310);; Biological Process: response to oxygen-containing compound (GO:1901700);;	--	--	conserved hypothetical protein [Ricinus communis]
Oja30700	2.11701	1.70178	52.4678	0	4.50708	up	0	4.73768	up	--	--	--	--	--	PREDICTED: uncharacterized protein LOC100252779 [Vitis vinifera]
Oja30704	0.387074	0	2.72118	0.00239263	2.51281	up	1.27498e-06	4.82224	up	[I]	Lipid transport and metabolism	Biological Process: long-chain fatty acid metabolic process (GO:0001676);; Molecular Function: long-chain fatty acid-CoA ligase activity (GO:0004467);; Cellular Component: nucleus (GO:0005634);; Cellular Component: endoplasmic reticulum (GO:0005783);; Biological Process: fatty acid biosynthetic process (GO:0006633);; Biological Process: systemic acquired resistance (GO:0009627);; Biological Proce…	K01897|1e-113|vvi:100248587|hypothetical protein LOC100248587	Long chain acyl-CoA synthetase 1 GN=T8I13.8 OS=Arabidopsis thaliana (Mouse-ear cress) PE=2 SV=1	PREDICTED: long chain acyl-CoA synthetase 1-like [Glycine max]
Oja30714	6.78156	10.4442	25.0237	1.44669e-06	1.85664	up	0.000878117	1.17148	up	[O]	Posttranslational modification, protein turnover, chaperones	Molecular Function: binding (GO:0005488);; Biological Process: metabolic process (GO:0008152);; Biological Process: cellular process (GO:0009987);; Cellular Component: intracellular membrane-bounded organelle (GO:0043231);; Cellular Component: cytoplasmic part (GO:0044444);;	K03283|2e-70|osa:4332420|Os03g0277300	Probable mediator of RNA polymerase II transcription subunit 37c GN=At3g12580 OS=Arabidopsis thaliana (Mouse-ear cress) PE=1 SV=1	heat shock protein 70 [Ageratina adenophora]
Oja30716	0.159148	0	3.84598	0.00117913	3.43597	up	0.000320989	4.30467	up	--	--	--	--	--	PREDICTED: uncharacterized protein LOC101260297 [Solanum lycopersicum]
Oja30730	0	0.155979	3.9964	2.88916e-05	4.41754	up	0.000583763	3.56849	up	--	--	Cellular Component: plasma membrane (GO:0005886);;	--	--	Late embryogenesis abundant (LEA) hydroxyproline-rich glycoprotein family, putative isoform 1 [Theobroma cacao]
Oja30732	35.7663	60.5145	252.284	6.66134e-16	2.79316	up	2.86327e-13	1.97121	up	[O]	Posttranslational modification, protein turnover, chaperones	Molecular Function: ATP binding (GO:0005524);; Biological Process: response to stress (GO:0006950);;	--	Heat shock 70 kDa protein (Fragment) OS=Lupinus polyphyllus (Large-leaved lupin) PE=2 SV=2	putative dnaK-type molecular chaperone hsc70.1 [Prunus dulcis]
Oja30770	12.5903	47.5243	111.091	0	3.10946	up	0.000414696	1.13927	up	[C]	Energy production and conversion	Molecular Function: nucleotide binding (GO:0000166);; Molecular Function: alcohol dehydrogenase (NAD) activity (GO:0004022);; Cellular Component: cytosol (GO:0005829);; Cellular Component: plasma membrane (GO:0005886);; Biological Process: response to osmotic stress (GO:0006970);; Molecular Function: zinc ion binding (GO:0008270);; Biological Process: systemic acquired resistance, salicylic acid …	K00001|4e-43|rcu:RCOM_0236080|alcohol dehydrogenase, putative (EC:1.1.1.284)	Alcohol dehydrogenase 1 GN=ADH1 OS=Solanum tuberosum (Potato) PE=2 SV=1	alcohol dehydrogenase [Calystegia hederacea]
Oja30773	0	0	5.04046	2.30442e-11	5.51774	up	1.26572e-11	5.58211	up	--	--	--	--	--	unknown [Glycine max]
Oja30776	5.44235	42.1891	20.8542	2.20736e-05	1.89217	up	0.00338618	-1.09353	down	--	--	Molecular Function: phosphorelay sensor kinase activity (GO:0000155);; Molecular Function: phosphorelay response regulator activity (GO:0000156);; Biological Process: phosphorelay signal transduction system (GO:0000160);; Molecular Function: phosphoprotein phosphatase activity (GO:0004721);; Molecular Function: osmosensor activity (GO:0005034);; Molecular Function: ATP binding (GO:0005524);; Cell…	K14489|4e-90|vvi:100254304|similar to cytokinin receptor 1	Histidine kinase 4 GN=T23K3.2 OS=Arabidopsis thaliana (Mouse-ear cress) PE=1 SV=1	unnamed protein product [Vitis vinifera]
Oja30786	0	0	7.6667	2.11581e-06	4.66927	up	3.74646e-06	4.73253	up	[J]	Translation, ribosomal structure and biogenesis	Molecular Function: structural constituent of ribosome (GO:0003735);; Cellular Component: ribosome (GO:0005840);; Biological Process: translation (GO:0006412);;	K02908|5e-56|tcr:506959.130|60S ribosomal protein L30	60S ribosomal protein L30 GN=RPL30 OS=Zea mays (Maize) PE=3 SV=1	large subunit ribosomal protein L30e, cytoplasmic [Guillardia theta CCMP2712]
Oja30817	0	0	8.91284	2.88916e-05	4.41754	up	5.8888e-05	4.4803	up	--	--	--	--	--	--
Oja30827	1.69729	50.7351	10.9102	2.21068e-09	2.61239	up	0	-2.29179	down	--	--	Cellular Component: nucleus (GO:0005634);; Biological Process: determination of bilateral symmetry (GO:0009855);; Biological Process: polarity specification of adaxial/abaxial axis (GO:0009944);; Biological Process: meristem initiation (GO:0010014);; Biological Process: regulation of meristem growth (GO:0010075);; Biological Process: xylem development (GO:0010089);; Biological Process: cell wall …	--	LOB domain-containing protein 4 GN=T19E23.11 OS=Arabidopsis thaliana (Mouse-ear cress) PE=2 SV=1	PREDICTED: LOB domain-containing protein 4-like [Solanum lycopersicum]
Oja30842	0.401612	0.107614	5.95558	1.43302e-07	3.49366	up	3.71825e-10	4.64439	up	[RTKL]	--	Molecular Function: protein kinase activity (GO:0004672);; Biological Process: cellular process (GO:0009987);;	--	Mitogen-activated protein kinase kinase kinase NPK1 GN=NPK1 OS=Nicotiana tabacum (Common tobacco) PE=1 SV=1	PREDICTED: mitogen-activated protein kinase kinase kinase 1-like [Glycine max]
Oja30852	37.8685	3.62702	13.6296	0.000334654	-1.48038	down	2.3307e-06	1.7994	up	--	--	Cellular Component: intracellular membrane-bounded organelle (GO:0043231);; Cellular Component: cytoplasmic part (GO:0044444);;	--	Blue copper protein (Precursor) OS=Pisum sativum (Garden pea) PE=2 SV=1	unknown [Medicago truncatula]
Oja30883	0	0	9.01604	4.68066e-07	4.80161	up	7.47498e-07	4.86509	up	[J]	Translation, ribosomal structure and biogenesis	Molecular Function: structural constituent of ribosome (GO:0003735);; Cellular Component: ribosome (GO:0005840);; Biological Process: translation (GO:0006412);;	K02870|7e-64|lbz:LbrM34_V2.2120|60S ribosomal protein L12	60S ribosomal protein L12-3 GN=RPL12C OS=Arabidopsis thaliana (Mouse-ear cress) PE=2 SV=1	probable 60S ribosomal protein L12 [Piriformospora indica DSM 11827]
Oja30900	1.11484	0.325884	5.34373	0.00160743	2.11862	up	3.61055e-07	3.52449	up	--	--	Cellular Component: nucleus (GO:0005634);;	--	RanBP2-type zinc finger protein At1g67325 GN=At1g67325 OS=Arabidopsis thaliana (Mouse-ear cress) PE=1 SV=1	PREDICTED: zinc finger Ran-binding domain-containing protein 2-like [Solanum lycopersicum]
Oja30906	0.49471	0.424192	8.36865	2.54868e-10	3.74812	up	1.41902e-11	3.8808	up	--	--	--	--	36.4 kDa proline-rich protein GN=TPRP-F1 OS=Solanum lycopersicum (Tomato) PE=2 SV=1	PREDICTED: uncharacterized protein LOC101250465 [Solanum lycopersicum]
Oja30924	6.13332	11.6759	32.8816	3.16745e-10	2.38598	up	1.89513e-05	1.40225	up	--	--	Molecular Function: signal transducer activity (GO:0004871);; Biological Process: syncytium formation (GO:0006949);;	--	Protein RALF-like 34 (Precursor) GN=RALFL34 OS=Arabidopsis thaliana (Mouse-ear cress) PE=2 SV=1	PREDICTED: uncharacterized protein LOC100305899 [Glycine max]
Oja30972	230.81	55.2515	27.5907	0	-3.0748	down	0.000877442	-1.08301	down	--	--	--	--	Dirigent protein 2 (Precursor) GN=DIR2 OS=Arabidopsis thaliana (Mouse-ear cress) PE=2 SV=1	hypothetical protein PRUPE_ppa023893mg, partial [Prunus persica]
Oja30983	2.08745	0.703173	7.40304	0.000285816	1.77444	up	2.45892e-12	3.18647	up	[C]	Energy production and conversion	Molecular Function: zinc ion binding (GO:0008270);; Molecular Function: S-(hydroxymethyl)glutathione dehydrogenase activity (GO:0051903);; Biological Process: oxidation-reduction process (GO:0055114);;	K00121|0.0|vvi:100264420|hypothetical protein LOC100264420	Alcohol dehydrogenase-like 7 GN=At5g42250 OS=Arabidopsis thaliana (Mouse-ear cress) PE=2 SV=1	PREDICTED: alcohol dehydrogenase-like 7 [Vitis vinifera]
Oja30985	0	0	7.01133	3.53255e-06	4.62232	up	6.45477e-06	4.68549	up	--	--	--	--	--	hypothetical protein M569_00248, partial [Genlisea aurea]
Oja31005	0	0.142586	5.55294	4.15154e-08	4.99832	up	7.59235e-07	4.15028	up	--	--	Molecular Function: DNA binding (GO:0003677);; Molecular Function: sequence-specific DNA binding transcription factor activity (GO:0003700);; Cellular Component: nucleus (GO:0005634);; Biological Process: regulation of transcription, DNA-templated (GO:0006355);; Biological Process: defense response (GO:0006952);; Biological Process: jasmonic acid mediated signaling pathway (GO:0009867);; Biologic…	--	Ethylene-responsive transcription factor 1B GN=K14B15.15 OS=Arabidopsis thaliana (Mouse-ear cress) PE=1 SV=2	ethylene response factor 1 [Bupleurum kaoi]
Oja31024	3.10656	2.62532	12.1404	5.5613e-06	1.92589	up	4.5915e-09	2.09601	up	[R]	General function prediction only	Biological Process: lipid metabolic process (GO:0006629);; Molecular Function: hydrolase activity (GO:0016787);;	--	Patatin-2-Kuras 1 (Precursor) GN=pat2-k1 OS=Solanum tuberosum (Potato) PE=1 SV=1	PREDICTED: patatin group A-3-like [Glycine max]
Oja31032	23035.9	14363.7	6702.8	1.5912e-05	-1.79452	down	0.00217559	-1.18255	down	--	--	Molecular Function: endonuclease activity (GO:0004519);; Cellular Component: cytoplasm (GO:0005737);; Biological Process: defense response (GO:0006952);; Biological Process: response to biotic stimulus (GO:0009607);; Biological Process: nucleic acid phosphodiester bond hydrolysis (GO:0090305);;	--	Major allergen Api g 2 OS=Apium graveolens (Celery) PE=1 SV=1	major allergen isoform Dau c 1.0201 [Daucus carota]
Oja31033	0.529839	0.243382	11.6401	3.33067e-16	4.20459	up	0	5.04603	up	[T]	Signal transduction mechanisms	Biological Process: response to molecule of fungal origin (GO:0002238);; Cellular Component: cytoplasm (GO:0005737);; Cellular Component: plasma membrane (GO:0005886);; Biological Process: response to desiccation (GO:0009269);; Biological Process: cellular response to phosphate starvation (GO:0016036);; Biological Process: galactolipid biosynthetic process (GO:0019375);; Biological Process: cellu…	--	Universal stress protein A-like protein GN=At3g01520 OS=Arabidopsis thaliana (Mouse-ear cress) PE=1 SV=2	predicted protein [Populus trichocarpa]
Oja31073	653.756	479.424	252.047	0.00221109	-1.38834	down	0.00840427	-1.01042	down	[O]	Posttranslational modification, protein turnover, chaperones	--	K13993|7e-65|vvi:100267696|hypothetical protein LOC100267696	Small heat shock protein, chloroplastic (Precursor) GN=HSP21 OS=Solanum lycopersicum (Tomato) PE=2 SV=1	PREDICTED: uncharacterized protein LOC100267696 [Vitis vinifera]
Oja31090	0.552803	1.30351	66.9169	0	6.56764	up	0	5.46037	up	--	--	--	--	--	unknown [Medicago truncatula]
Oja31104	1160	1076.47	203.431	1.40887e-13	-2.52442	down	0	-2.48611	down	--	--	--	--	Vegetative cell wall protein gp1 (Precursor) GN=GP1 OS=Chlamydomonas reinhardtii (Chlamydomonas smithii) PE=2 SV=1	extensin-like protein [Vigna unguiculata]
Oja31131	1.98111	2.59525	11.848	0.000242597	2.40284	up	0.00239271	2.00022	up	--	--	Biological Process: pollen tube growth (GO:0009860);; Cellular Component: intracellular membrane-bounded organelle (GO:0043231);; Cellular Component: cytoplasmic part (GO:0044444);;	--	--	predicted protein [Populus trichocarpa]
Oja31134	5.20614	4.46403	34.0004	2.6692e-12	2.66457	up	0	2.81459	up	--	--	--	--	Heavy metal-associated isoprenylated plant protein 26 (Precursor) GN=F20M13.140 OS=Arabidopsis thaliana (Mouse-ear cress) PE=1 SV=1	uncharacterized protein LOC100306170 [Glycine max]
Oja31139	3173.6	182.674	4.85483	0	-9.25952	down	0	-5.2173	down	--	--	Biological Process: response to stress (GO:0006950);;	--	17.8 kDa class I heat shock protein OS=Daucus carota (Carrot) PE=3 SV=1	HSP20-like chaperones superfamily protein [Theobroma cacao]
Oja31170	62.4962	69.0443	164.098	0.000708726	1.37764	up	0.000143687	1.16481	up	--	--	Molecular Function: signal transducer activity (GO:0004871);; Molecular Function: hormone activity (GO:0005179);; Biological Process: polyamine catabolic process (GO:0006598);; Biological Process: cell-cell signaling (GO:0007267);; Cellular Component: plasmodesma (GO:0009506);; Biological Process: phenylpropanoid metabolic process (GO:0009698);; Biological Process: calcium-mediated signaling (GO:…	--	Rapid alkalinization factor (Precursor) GN=RALF OS=Nicotiana tabacum (Common tobacco) PE=1 SV=1	PREDICTED: protein RALF-like 33-like isoform 1 [Fragaria vesca subsp. vesca]
Oja31174	0.23881	38.1382	6.68923	1.51335e-08	4.09079	up	6.66134e-16	-2.56699	down	--	--	Cellular Component: membrane (GO:0016020);; Molecular Function: pectate lyase activity (GO:0030570);;	K01728|4e-81|rcu:RCOM_1083020|Pectate lyase precursor, putative (EC:4.2.2.2)	Probable pectate lyase 5 (Precursor) GN=At1g67750 OS=Arabidopsis thaliana (Mouse-ear cress) PE=2 SV=2	Pectate lyase family protein isoform 3 [Theobroma cacao]
Oja31194	3.61333	10.9144	23.8146	1.98952e-12	2.67769	up	0.00793697	1.03724	up	--	--	--	--	--	--
Oja31206	7.45017	10.7932	31.236	4.38143e-09	2.04903	up	2.82022e-07	1.4473	up	[RTKL]	--	Cellular Component: plasma membrane (GO:0005886);; Molecular Function: chitin binding (GO:0008061);; Molecular Function: kinase activity (GO:0016301);; Biological Process: cellular metabolic process (GO:0044237);; Biological Process: cellular response to chitin (GO:0071323);;	--	Protein LYK5 (Precursor) GN=LYK5 OS=Arabidopsis thaliana (Mouse-ear cress) PE=1 SV=1	LRR receptor-like serine/threonine-protein kinase, putative [Theobroma cacao]
Oja31211	0.185022	0	6.50363	1.0523e-10	4.41146	up	2.04947e-13	5.79651	up	--	--	Biological Process: cellular process (GO:0009987);; Molecular Function: kinase activity (GO:0016301);;	--	G-type lectin S-receptor-like serine/threonine-protein kinase At4g27290 (Precursor) GN=At4g27290 OS=Arabidopsis thaliana (Mouse-ear cress) PE=3 SV=4	unnamed protein product [Vitis vinifera]
Oja31224	0	0	18.1238	3.06366e-12	5.64064	up	1.25033e-12	5.70513	up	--	--	--	--	--	--
Oja31233	12.2322	12.4247	35.31	0.000162533	1.50866	up	4.37949e-06	1.41763	up	[C]	Energy production and conversion	Cellular Component: cytosol (GO:0005829);; Biological Process: tricarboxylic acid cycle (GO:0006099);; Molecular Function: phosphoenolpyruvate carboxylase activity (GO:0008964);; Biological Process: carbon fixation (GO:0015977);; Biological Process: photosynthesis (GO:0015979);; Cellular Component: apoplast (GO:0048046);;	K01595|1e-108|pop:POPTR_745223|hypothetical protein	Phosphoenolpyruvate carboxylase GN=PPC1 OS=Solanum tuberosum (Potato) PE=2 SV=2	phosphoenolpyruvate carboxylase [Cucumis sativus]
Oja31244	0	0	6.50011	2.88916e-05	4.41754	up	5.8888e-05	4.4803	up	--	--	--	--	--	--
Oja31284	495.112	136.218	34.5879	0	-3.84547	down	1.35447e-14	-2.05475	down	--	--	Cellular Component: plasma membrane (GO:0005886);; Biological Process: acetyl-CoA metabolic process (GO:0006084);; Biological Process: glycolysis (GO:0006096);; Biological Process: iron ion transport (GO:0006826);; Biological Process: water transport (GO:0006833);; Biological Process: hyperosmotic response (GO:0006972);; Biological Process: Golgi organization (GO:0007030);; Biological Process: re…	K09872|2e-57|ath:AT4G00430|PIP1	Probable aquaporin PIP1-4 OS=Arabidopsis thaliana (Mouse-ear cress) PE=1 SV=1	plasma membrane intrinsic protein 1;4 [Arabidopsis thaliana]
Oja31285	9.76758	7.38993	1.26227	7.10809e-05	-2.73428	down	0.00146584	-2.41975	down	[O]	Posttranslational modification, protein turnover, chaperones	Molecular Function: ATP binding (GO:0005524);; Cellular Component: cell wall (GO:0005618);; Cellular Component: nucleolus (GO:0005730);; Cellular Component: mitochondrion (GO:0005739);; Cellular Component: cytosol (GO:0005829);; Cellular Component: plasma membrane (GO:0005886);; Biological Process: protein folding (GO:0006457);; Biological Process: response to water deprivation (GO:0009414);; Bio…	--	Heat shock protein 90-1 GN=F6N7.13 OS=Arabidopsis thaliana (Mouse-ear cress) PE=1 SV=3	unnamed protein product [Vitis vinifera]
Oja31299	0.342004	0.366566	2.86454	1.96574e-06	2.85873	up	2.0381e-06	2.71932	up	[R]	General function prediction only	Molecular Function: purine nucleobase transmembrane transporter activity (GO:0005345);; Biological Process: adenine transport (GO:0015853);; Biological Process: guanine transport (GO:0015854);; Biological Process: nucleobase-containing compound transport (GO:0015931);; Cellular Component: membrane (GO:0016020);; Biological Process: transmembrane transport (GO:0055085);;	K06901|0.0|pop:POPTR_596945|hypothetical protein	Adenine/guanine permease AZG1 GN=AZG1 OS=Arabidopsis thaliana (Mouse-ear cress) PE=2 SV=1	hypothetical protein PRUPE_ppa003358mg [Prunus persica]
Oja31315	8.37467	11.4635	30.5902	3.82776e-06	1.83885	up	0.000140431	1.32381	up	--	--	Biological Process: guard cell differentiation (GO:0010052);;	--	EPIDERMAL PATTERNING FACTOR-like protein 4 (Precursor) GN=EPFL4 OS=Arabidopsis thaliana (Mouse-ear cress) PE=3 SV=1	Uncharacterized protein TCM_020696 [Theobroma cacao]
Oja31346	9.08153	9.82305	3.2032	0.00788943	-1.48476	down	0.00010797	-1.66689	down	--	--	Cellular Component: Golgi apparatus (GO:0005794);; Biological Process: protein glycosylation (GO:0006486);; Cellular Component: chloroplast (GO:0009507);; Cellular Component: integral component of membrane (GO:0016021);; Molecular Function: carbohydrate binding (GO:0030246);; Molecular Function: galactosylxylosylprotein 3-beta-galactosyltransferase activity (GO:0047220);;	--	Probable beta-1,3-galactosyltransferase 19 GN=B3GALT19 OS=Arabidopsis thaliana (Mouse-ear cress) PE=2 SV=2	PREDICTED: probable beta-1,3-galactosyltransferase 19-like [Solanum lycopersicum]
Oja31381	8.48889	3.57976	0.38216	9.34808e-14	-4.18585	down	2.54438e-06	-3.04035	down	[G]	Carbohydrate transport and metabolism	Molecular Function: catalytic activity (GO:0003824);; Biological Process: metabolic process (GO:0008152);;	--	Glycine-rich cell wall structural protein (Precursor) GN=At3g17050 OS=Arabidopsis thaliana (Mouse-ear cress) PE=4 SV=2	hypothetical protein PDIG_54330 [Penicillium digitatum PHI26]
Oja31389	2.49291	9.16097	189.86	0	6.14973	up	0	4.26892	up	--	--	Biological Process: nodulation (GO:0009877);; Cellular Component: integral component of membrane (GO:0016021);;	--	Early nodulin-93 OS=Glycine max (Soybean) PE=2 SV=1	Early nodulin, putative [Ricinus communis]
Oja31409	0	0.394724	3.50596	1.69502e-05	4.47152	up	0.00799812	2.66879	up	--	--	Biological Process: response to molecule of bacterial origin (GO:0002237);; Molecular Function: protein serine/threonine kinase activity (GO:0004674);; Molecular Function: ATP binding (GO:0005524);; Cellular Component: plasma membrane (GO:0005886);; Biological Process: protein phosphorylation (GO:0006468);; Biological Process: transmembrane receptor protein tyrosine kinase signaling pathway (GO:0…	--	Probably inactive leucine-rich repeat receptor-like protein kinase At3g28040 (Precursor) GN=At3g28040 OS=Arabidopsis thaliana (Mouse-ear cress) PE=2 SV=1	Probably inactive leucine-rich repeat receptor-like protein kinase [Medicago truncatula]
Oja31416	0.32989	1.76791	13.7701	0	4.96588	up	1.17806e-12	2.80993	up	[Q]	Secondary metabolites biosynthesis, transport and catabolism	Molecular Function: copper ion binding (GO:0005507);; Cellular Component: extracellular region (GO:0005576);; Molecular Function: L-ascorbate oxidase activity (GO:0008447);; Biological Process: systemic acquired resistance (GO:0009627);; Biological Process: salicylic acid biosynthetic process (GO:0009697);; Biological Process: sterol biosynthetic process (GO:0016126);; Biological Process: sphingo…	--	L-ascorbate oxidase (Precursor) OS=Cucumis sativus (Cucumber) PE=1 SV=1	ascorbate oxidase precursor [Solanum lycopersicum]
Oja31420	1.7684	0.598548	8.58794	2.85108e-05	2.1893	up	3.11876e-11	3.52994	up	--	--	--	--	--	conserved hypothetical protein [Ricinus communis]
Oja31468	0	0	5.62447	1.39577e-12	5.68701	up	5.03819e-13	5.75155	up	--	--	Molecular Function: methionine adenosyltransferase activity (GO:0004478);; Molecular Function: ATP binding (GO:0005524);; Biological Process: S-adenosylmethionine biosynthetic process (GO:0006556);; Biological Process: one-carbon metabolic process (GO:0006730);; Molecular Function: metal ion binding (GO:0046872);;	K00789|1e-172|lif:LinJ30.3990|S-adenosylmethionine synthetase (EC:2.5.1.6)	S-adenosylmethionine synthase 2 GN=METK2 OS=Picea sitchensis (Sitka spruce) PE=2 SV=1	methionine S-adenosyl transferase [Cylindrotheca closterium]
Oja31478	0.920234	2.08224	7.18819	2.16602e-06	2.77985	up	0.00546708	1.64704	up	--	--	Molecular Function: sequence-specific DNA binding transcription factor activity (GO:0003700);; Biological Process: regulation of transcription, DNA-templated (GO:0006355);; Molecular Function: sequence-specific DNA binding (GO:0043565);;	K13424|3e-52|pop:POPTR_577093|hypothetical protein	Probable WRKY transcription factor 33 GN=WRKY33 OS=Arabidopsis thaliana (Mouse-ear cress) PE=1 SV=2	zinc finger protein [Pimpinella brachycarpa]
Oja31499	522.983	749.617	167.039	1.15821e-05	-1.65928	down	0	-2.24808	down	--	--	Cellular Component: extracellular region (GO:0005576);; Biological Process: lipid transport (GO:0006869);; Molecular Function: lipid binding (GO:0008289);; Cellular Component: plasmodesma (GO:0009506);;	--	Non-specific lipid-transfer protein (Precursor) OS=Zea mays (Maize) PE=1 SV=1	PREDICTED: uncharacterized protein LOC100264479 [Vitis vinifera]
Oja3151	0	0	4.13442	3.53255e-06	4.62232	up	6.45477e-06	4.68549	up	--	--	--	--	--	--
Oja31523	0	0	6.62498	6.80445e-12	5.59273	up	3.13316e-12	5.65718	up	[J]	Translation, ribosomal structure and biogenesis	Cellular Component: chloroplast (GO:0009507);; Cellular Component: membrane (GO:0016020);; Cellular Component: cytosolic ribosome (GO:0022626);; Cellular Component: intracellular organelle part (GO:0044446);;	K02940|1e-78|lif:LinJ30.4300|60S ribosomal protein S19	60S ribosomal protein L9 OS=Oryza sativa subsp. japonica (Rice) PE=2 SV=3	Os09g0485900 [Oryza sativa Japonica Group]
Oja31536	0	0.153153	27.4679	0	7.16583	up	0	6.31936	up	[Z]	Cytoskeleton	Molecular Function: GTPase activity (GO:0003924);; Molecular Function: structural constituent of cytoskeleton (GO:0005200);; Molecular Function: GTP binding (GO:0005525);; Cellular Component: cytoplasm (GO:0005737);; Cellular Component: microtubule (GO:0005874);; Biological Process: GTP catabolic process (GO:0006184);; Biological Process: microtubule-based process (GO:0007017);; Biological Proces…	K07374|1e-159|tbr:Tb927.1.2400|alpha tubulin	Tubulin alpha chain GN=TUBA OS=Euglena gracilis PE=2 SV=1	alpha-tubulin [Euglena gracilis]
Oja31546	4.89219	3.65175	0.287886	2.48674e-07	-3.63964	down	7.77794e-06	-3.31339	down	--	--	--	--	--	predicted protein [Populus trichocarpa]
Oja31548	0	0	6.04231	8.03058e-11	5.43863	up	5.23085e-11	5.50293	up	--	--	Molecular Function: catalytic activity (GO:0003824);; Cellular Component: intracellular organelle (GO:0043229);; Cellular Component: cytoplasmic part (GO:0044444);; Molecular Function: organic cyclic compound binding (GO:0097159);; Molecular Function: heterocyclic compound binding (GO:1901363);;	--	Proline-rich receptor-like protein kinase PERK2 GN=PERK2 OS=Arabidopsis thaliana (Mouse-ear cress) PE=2 SV=3	ribosomal protein L14 component of cytosolic 80S ribosome and 60S large subunit [Volvox carteri f. nagariensis]
Oja31559	12.302	10.1057	82.5593	4.10783e-15	2.72116	up	0	2.9338	up	--	--	--	--	Non-specific lipid-transfer protein 2 (Precursor) GN=OsJ_008807 OS=Oryza sativa subsp. japonica (Rice) PE=1 SV=1	PREDICTED: non-specific lipid-transfer protein 2-like [Brachypodium distachyon]
Oja31566	4.3408	11.0245	28.8164	6.77169e-12	2.68243	up	0.000221944	1.29433	up	--	--	--	--	--	--
Oja31573	1.09851	2.25668	14.8822	3.71925e-14	3.60615	up	4.58612e-11	2.58025	up	--	--	Cellular Component: nucleus (GO:0005634);; Biological Process: response to sucrose (GO:0009744);; Biological Process: flavonoid biosynthetic process (GO:0009813);; Biological Process: response to UV-B (GO:0010224);; Biological Process: response to karrikin (GO:0080167);;	--	--	PREDICTED: uncharacterized protein LOC100793911 [Glycine max]
Oja31622	323.51	227.497	18.6108	0	-4.12385	down	0	-3.68597	down	--	--	Molecular Function: binding (GO:0005488);; Molecular Function: methyltransferase activity (GO:0008168);; Biological Process: methylation (GO:0032259);; Cellular Component: intracellular organelle (GO:0043229);;	--	Putative glycine-rich cell wall structural protein 1 (Precursor) GN=OsJ_034305 OS=Oryza sativa subsp. japonica (Rice) PE=4 SV=1	hypothetical protein MTR_1g095950 [Medicago truncatula]
Oja31669	41.215	109.482	609.961	0	3.86914	up	0	2.3936	up	--	--	--	--	--	hypothetical protein ARALYDRAFT_904655 [Arabidopsis lyrata subsp. lyrata]
Oja31673	58.0542	37.7963	4.22879	0	-3.72854	down	0	-3.18391	down	--	--	--	--	--	--
Oja31717	25.3652	0.396889	5.2878	2.17789e-06	-2.22306	down	0.00197455	3.06826	up	--	--	Molecular Function: acidic amino acid transmembrane transporter activity (GO:0015172);; Molecular Function: neutral amino acid transmembrane transporter activity (GO:0015175);; Molecular Function: primary active transmembrane transporter activity (GO:0015399);; Biological Process: acidic amino acid transport (GO:0015800);; Biological Process: basic amino acid transport (GO:0015802);; Biological P…	--	Amino acid permease 3 GN=AAP3 OS=Arabidopsis thaliana (Mouse-ear cress) PE=1 SV=2	amino acid permease [Plantago major]
Oja31729	0.522474	0.699996	4.59132	0.000800846	2.76065	up	0.00584173	2.38741	up	[R]	General function prediction only	Cellular Component: proteasome complex (GO:0000502);; Biological Process: embryo development ending in seed dormancy (GO:0009793);; Biological Process: leaf morphogenesis (GO:0009965);; Cellular Component: cytoplasmic membrane-bounded vesicle (GO:0016023);;	K03038|2e-80|vvi:100247677|hypothetical protein LOC100247677	26S proteasome non-ATPase regulatory subunit 7 homolog A GN=MJJ3.19 OS=Arabidopsis thaliana (Mouse-ear cress) PE=1 SV=1	PREDICTED: probable 26S proteasome non-ATPase regulatory subunit 7 [Vitis vinifera]
Oja31739	54.3445	48.7653	134.661	0.00277569	1.29123	up	4.79482e-06	1.37778	up	--	--	--	K12795|3e-20|pop:POPTR_741124|hypothetical protein	Protein SGT1 homolog GN=OsJ_02663 OS=Oryza sativa subsp. japonica (Rice) PE=1 SV=1	predicted protein [Populus trichocarpa]
Oja31789	47.7627	22.6878	7.84992	2.29927e-12	-2.60003	down	2.09743e-06	-1.59986	down	[F]	Nucleotide transport and metabolism	Molecular Function: nucleoside diphosphate kinase activity (GO:0004550);; Molecular Function: ATP binding (GO:0005524);; Biological Process: nucleoside diphosphate phosphorylation (GO:0006165);; Biological Process: GTP biosynthetic process (GO:0006183);; Biological Process: UTP biosynthetic process (GO:0006228);; Biological Process: CTP biosynthetic process (GO:0006241);; Biological Process: red,…	K00940|8e-83|rcu:RCOM_0658170|nucleoside diphosphate kinase, putative (EC:2.7.4.6)	Nucleoside diphosphate kinase B OS=Flaveria bidentis (Coastal plain yellowtops) PE=2 SV=1	RecName: Full=Nucleoside diphosphate kinase B; Short=NDK B; Short=NDP kinase B
Oja31806	0	0	6.17482	2.99649e-13	5.77551	up	8.41549e-14	5.84012	up	[J]	Translation, ribosomal structure and biogenesis	Biological Process: RNA methylation (GO:0001510);; Molecular Function: structural constituent of ribosome (GO:0003735);; Cellular Component: nucleolus (GO:0005730);; Cellular Component: mitochondrion (GO:0005739);; Cellular Component: vacuolar membrane (GO:0005774);; Cellular Component: Golgi apparatus (GO:0005794);; Cellular Component: plasma membrane (GO:0005886);; Biological Process: chromatin…	K02877|1e-124|tbr:Tb927.6.5040|ribosomal protein L15	60S ribosomal protein L15-2 GN=RPL15B OS=Arabidopsis thaliana (Mouse-ear cress) PE=2 SV=1	hypothetical protein SELMODRAFT_270259 [Selaginella moellendorffii]
Oja31811	0.454097	0.243355	45.6408	0	5.9094	up	0	6.38342	up	--	--	--	--	--	hypothetical protein MTR_3g035650 [Medicago truncatula]
Oja31821	41.0464	13.7482	5.63597	2.25264e-13	-2.84659	down	0.00273001	-1.34824	down	[RTKL]	--	Molecular Function: calmodulin-dependent protein kinase activity (GO:0004683);; Molecular Function: protein binding (GO:0005515);; Molecular Function: ATP binding (GO:0005524);; Cellular Component: plasma membrane (GO:0005886);; Biological Process: protein phosphorylation (GO:0006468);; Biological Process: multicellular organismal development (GO:0007275);; Biological Process: response to water d…	--	CBL-interacting serine/threonine-protein kinase 6 GN=At4g30960 OS=Arabidopsis thaliana (Mouse-ear cress) PE=1 SV=1	predicted protein [Populus trichocarpa]
Oja31825	3.49895	6.7312	51.6895	0	3.85993	up	0	2.85293	up	[RTKL]	--	Biological Process: cellular process (GO:0009987);; Molecular Function: kinase activity (GO:0016301);;	--	G-type lectin S-receptor-like serine/threonine-protein kinase At4g27290 (Precursor) GN=At4g27290 OS=Arabidopsis thaliana (Mouse-ear cress) PE=3 SV=4	predicted protein [Populus trichocarpa]
Oja31827	64.3166	5.99767	16.9419	5.60722e-08	-1.93512	down	5.68205e-06	1.40879	up	--	--	--	--	--	--
Oja31867	0	0	7.1973	5.27961e-11	5.46549	up	3.25121e-11	5.52981	up	[J]	Translation, ribosomal structure and biogenesis	Cellular Component: ribosome (GO:0005840);;	K02917|1e-62|tcr:506559.470|ribosomal protein L35A	60S ribosomal protein L35a-3 GN=RPL35AC OS=Arabidopsis thaliana (Mouse-ear cress) PE=3 SV=1	large subunit ribosomal protein L35Ae, cytoplasmic [Guillardia theta CCMP2712]
Oja31892	0.830967	1.11331	14.6045	3.98109e-09	3.73375	up	1.20997e-08	3.36168	up	--	--	--	--	--	Cell wall-associated hydrolase, partial [Medicago truncatula]
Oja31910	1.71861	2.89464	19.8222	4.18221e-13	3.39485	up	2.46435e-11	2.6316	up	--	--	Biological Process: MAPK cascade (GO:0000165);; Biological Process: respiratory burst involved in defense response (GO:0002679);; Molecular Function: sequence-specific DNA binding transcription factor activity (GO:0003700);; Biological Process: regulation of transcription, DNA-templated (GO:0006355);; Biological Process: protein targeting to membrane (GO:0006612);; Biological Process: detection o…	--	Probable WRKY transcription factor 33 GN=WRKY33 OS=Arabidopsis thaliana (Mouse-ear cress) PE=1 SV=2	zinc-finger type transcription factor WRKY1 [Petroselinum crispum]
Oja31919	0.50471	0.450798	3.51122	0.000665378	2.54087	up	0.0004806	2.62726	up	--	--	Cellular Component: cytoplasm (GO:0005737);; Biological Process: L-phenylalanine catabolic process (GO:0006559);; Biological Process: cinnamic acid biosynthetic process (GO:0009800);; Molecular Function: phenylalanine ammonia-lyase activity (GO:0045548);;	K10775|6e-75|rcu:RCOM_1046180|phenylalanine ammonia-lyase, putative (EC:4.3.1.24)	Phenylalanine ammonia-lyase GN=PAL OS=Pinus taeda (Loblolly pine) PE=3 SV=1	hypothetical protein VITISV_037868 [Vitis vinifera]
Oja31929	1.22169	0.763836	8.4992	1.14338e-06	2.65582	up	2.45037e-09	3.1984	up	--	--	--	--	--	--
Oja31949	57.2813	26.847	7.18002	0	-2.99772	down	4.17333e-12	-1.97608	down	--	--	Biological Process: galactose metabolic process (GO:0006012);; Biological Process: response to heat (GO:0009408);; Biological Process: response to cold (GO:0009409);; Biological Process: response to water deprivation (GO:0009414);; Biological Process: response to high light intensity (GO:0009644);; Biological Process: response to salt stress (GO:0009651);; Biological Process: response to abscisic…	--	Galactinol synthase 1 GN=GOLS1 OS=Arabidopsis thaliana (Mouse-ear cress) PE=1 SV=1	Galactinol synthase 1 [Theobroma cacao]
Oja31953	20.5562	12.768	5.58519	4.29812e-06	-1.8751	down	0.00208976	-1.2618	down	--	--	Biological Process: response to toxic substance (GO:0009636);; Biological Process: response to salt stress (GO:0009651);; Biological Process: xenobiotic catabolic process (GO:0042178);; Molecular Function: hydroquinone glucosyltransferase activity (GO:0050505);; Molecular Function: quercetin 3-O-glucosyltransferase activity (GO:0080043);;	K08237|1e-128|pop:POPTR_731288|hypothetical protein	Hydroquinone glucosyltransferase GN=AS OS=Rauvolfia serpentina (Serpentwood) PE=1 SV=1	UDP-Glycosyltransferase superfamily protein [Theobroma cacao]
Oja31979	0.646739	1.73297	5.54124	1.922e-11	3.00351	up	5.19521e-05	1.57242	up	[Q]	Secondary metabolites biosynthesis, transport and catabolism	Molecular Function: iron ion binding (GO:0005506);; Molecular Function: electron carrier activity (GO:0009055);; Molecular Function: alkane 1-monooxygenase activity (GO:0018685);; Molecular Function: heme binding (GO:0020037);; Biological Process: oxidation-reduction process (GO:0055114);; Molecular Function: aromatase activity (GO:0070330);;	--	Cytochrome P450 94A2 GN=CYP94A2 OS=Vicia sativa (Spring vetch) PE=2 SV=1	Cytochrome P450 94A1 [Theobroma cacao]
Oja31981	0.685661	0.61242	7.5317	2.68909e-07	3.18318	up	5.88888e-08	3.2703	up	--	--	Molecular Function: protein serine/threonine kinase activity (GO:0004674);; Molecular Function: ATP binding (GO:0005524);; Biological Process: protein phosphorylation (GO:0006468);;	--	Probable serine/threonine-protein kinase At1g18390 (Precursor) GN=At1g18390 OS=Arabidopsis thaliana (Mouse-ear cress) PE=1 SV=2	predicted protein [Populus trichocarpa]
Oja32007	5.29241	6.86672	28.8227	2.87538e-11	2.41533	up	1.16163e-11	1.97596	up	--	--	Cellular Component: nucleus (GO:0005634);; Molecular Function: zinc ion binding (GO:0008270);; Biological Process: virus induced gene silencing (GO:0009616);; Biological Process: vegetative phase change (GO:0010050);;	K10144|1e-150|vvi:100264899|hypothetical protein LOC100264899	--	PREDICTED: RING finger and CHY zinc finger domain-containing protein 1-like [Solanum lycopersicum]
Oja32040	23.5412	12.8734	5.14541	4.41943e-07	-2.17241	down	0.00454229	-1.37955	down	[G]	Carbohydrate transport and metabolism	Molecular Function: phosphoglycerate mutase activity (GO:0004619);; Cellular Component: mitochondrial envelope (GO:0005740);; Cellular Component: cytosol (GO:0005829);; Cellular Component: plasma membrane (GO:0005886);; Biological Process: glycolysis (GO:0006096);; Biological Process: response to cold (GO:0009409);; Cellular Component: chloroplast (GO:0009507);; Molecular Function: manganese ion …	K01834|4e-60|rcu:RCOM_1323170|2,3-bisphosphoglycerate-independent phosphoglycerate mutase (EC:5.4.2.1)	2,3-bisphosphoglycerate-independent phosphoglycerate mutase (Fragment) OS=Prunus dulcis (Almond) PE=2 SV=1	RecName: Full=2,3-bisphosphoglycerate-independent phosphoglycerate mutase; Short=BPG-independent PGAM; Short=Phosphoglyceromutase; AltName: Full=PGAM-I
Oja32045	0	0	23.6094	0	6.3372	up	0	6.40219	up	--	--	--	--	--	--
Oja32047	0	0	5.73924	1.69502e-05	4.47152	up	3.37044e-05	4.5344	up	--	--	Molecular Function: structural constituent of ribosome (GO:0003735);; Cellular Component: ribosome (GO:0005840);; Biological Process: translation (GO:0006412);;	K02923|1e-32|lbz:LbrM03_V2.0260|ribosomal protein L38	60S ribosomal protein L38 GN=RPL38 OS=Solanum lycopersicum (Tomato) PE=3 SV=1	hypothetical protein BATDEDRAFT_91609 [Batrachochytrium dendrobatidis JAM81]
Oja32072	0.293629	26.0691	4.62306	7.20094e-11	3.69379	up	0	-2.56214	down	--	--	Cellular Component: extracellular region (GO:0005576);; Biological Process: plant-type cell wall modification (GO:0009827);; Biological Process: cell growth (GO:0016049);; Biological Process: sexual reproduction (GO:0019953);;	--	Putative expansin-B2 (Precursor) OS=Arabidopsis thaliana (Mouse-ear cress) PE=3 SV=2	hypothetical protein PRUPE_ppa009786mg [Prunus persica]
Oja32084	1.72505	3.97522	13.0748	5.9249e-10	2.8281	up	6.81532e-05	1.60934	up	[G]	Carbohydrate transport and metabolism	Molecular Function: hydrolase activity, hydrolyzing O-glycosyl compounds (GO:0004553);; Cellular Component: cell wall (GO:0005618);; Biological Process: cellular glucan metabolic process (GO:0006073);; Biological Process: regulation of meristem growth (GO:0010075);; Molecular Function: xyloglucan:xyloglucosyl transferase activity (GO:0016762);; Cellular Component: apoplast (GO:0048046);;	K08235|1e-136|pop:POPTR_915608|hypothetical protein	Xyloglucan endotransglucosylase/hydrolase protein 9 (Precursor) GN=F4C21.14 OS=Arabidopsis thaliana (Mouse-ear cress) PE=2 SV=2	xyloglucan endotransglycosylase/hydrolase 16 protein [Solanum lycopersicum]
Oja32124	0.0536581	2.473	43.9701	0	8.44362	up	0	4.03391	up	--	--	--	--	J domain-containing protein required for chloroplast accumulation response 1 GN=JAC1 OS=Arabidopsis thaliana (Mouse-ear cress) PE=1 SV=1	PREDICTED: uncharacterized protein LOC101293957 [Fragaria vesca subsp. vesca]
Oja32160	1.11163	0.834027	10.135	2.39226e-08	3.01542	up	2.00953e-10	3.32366	up	[O]	Posttranslational modification, protein turnover, chaperones	Cellular Component: cytoplasm (GO:0005737);; Molecular Function: arsenate reductase (glutaredoxin) activity (GO:0008794);; Molecular Function: electron carrier activity (GO:0009055);; Molecular Function: protein disulfide oxidoreductase activity (GO:0015035);; Biological Process: cell redox homeostasis (GO:0045454);; Biological Process: anther development (GO:0048653);;	--	Glutaredoxin-C13 OS=Arabidopsis thaliana (Mouse-ear cress) PE=3 SV=1	PREDICTED: glutaredoxin-C13 [Vitis vinifera]
Oja32184	0	1.13569	46.9448	0	7.6307	up	0	5.04346	up	--	--	--	--	--	hypothetical protein M569_00248, partial [Genlisea aurea]
Oja32187	10.2696	12.2393	34.0949	9.85369e-06	1.70774	up	1.13299e-05	1.38828	up	--	--	--	--	Uncharacterized protein At1g66480 GN=At1g66480 OS=Arabidopsis thaliana (Mouse-ear cress) PE=1 SV=1	PREDICTED: uncharacterized protein At1g66480 [Vitis vinifera]
Oja32188	0	0	4.60698	4.68066e-07	4.80161	up	7.47498e-07	4.86509	up	[J]	Translation, ribosomal structure and biogenesis	Cellular Component: nucleus (GO:0005634);; Cellular Component: cytosolic small ribosomal subunit (GO:0022627);; Biological Process: primary metabolic process (GO:0044238);; Biological Process: cellular biosynthetic process (GO:0044249);; Biological Process: cellular macromolecule metabolic process (GO:0044260);;	K02951|8e-55|tcr:506181.59|40S ribosomal protein S12	40S ribosomal protein S12-2 GN=RPS12C OS=Arabidopsis thaliana (Mouse-ear cress) PE=2 SV=1	PREDICTED: 40S ribosomal protein S12-like [Brachypodium distachyon]
Oja32193	1.69849	0.535434	10.4261	5.62056e-07	2.51379	up	1.14797e-13	3.92304	up	--	--	--	--	--	unknown [Populus trichocarpa]
Oja32226	1.33131	1.80744	6.14204	0.000373848	2.09716	up	0.00710527	1.62473	up	[RTKL]	--	Molecular Function: protein serine/threonine kinase activity (GO:0004674);; Molecular Function: ATP binding (GO:0005524);; Biological Process: protein phosphorylation (GO:0006468);; Biological Process: recognition of pollen (GO:0048544);;	--	G-type lectin S-receptor-like serine/threonine-protein kinase At1g11410 (Precursor) GN=At1g11410 OS=Arabidopsis thaliana (Mouse-ear cress) PE=3 SV=3	predicted protein [Populus trichocarpa]
Oja32247	0.929553	4.42805	70.7945	0	6.04068	up	0	3.87828	up	--	--	--	--	--	PREDICTED: uncharacterized protein LOC100261105 [Vitis vinifera]
Oja32264	17.8702	37.4013	167.118	0	3.20788	up	1.11022e-16	2.07529	up	--	--	Cellular Component: nucleus (GO:0005634);; Cellular Component: cytosol (GO:0005829);; Biological Process: systemic acquired resistance (GO:0009627);; Biological Process: salicylic acid biosynthetic process (GO:0009697);; Biological Process: response to zinc ion (GO:0010043);;	--	Nitrile-specifier protein 5 GN=NSP5 OS=Arabidopsis thaliana (Mouse-ear cress) PE=2 SV=1	PREDICTED: nitrile-specifier protein 5-like [Fragaria vesca subsp. vesca]
Oja32269	2.19244	1.93521	16.8581	2.57604e-09	2.83504	up	1.46472e-11	2.94163	up	--	--	Biological Process: transcription, DNA-templated (GO:0006351);; Biological Process: regulation of cellular process (GO:0050794);;	--	Ethylene-responsive transcription factor 12 GN=F3M18.21 OS=Arabidopsis thaliana (Mouse-ear cress) PE=2 SV=1	PREDICTED: ethylene-responsive transcription factor 12-like [Vitis vinifera]
Oja32280	0.0857406	0.275695	16.6703	0	6.85666	up	0	5.59	up	--	--	Biological Process: fatty acid biosynthetic process (GO:0006633);; Cellular Component: chloroplast (GO:0009507);; Molecular Function: acyl-[acyl-carrier-protein] desaturase activity (GO:0045300);; Molecular Function: transition metal ion binding (GO:0046914);; Biological Process: oxidation-reduction process (GO:0055114);;	K03921|1e-173|rcu:RCOM_1238330|Stearoy-ACP desaturase (EC:1.14.19.2)	Acyl-[acyl-carrier-protein] desaturase, chloroplastic (Precursor) OS=Ricinus communis (Castor bean) PE=1 SV=1	stearoyl-acyl-carrier protein desaturase, partial [Ricinus communis]
Oja32285	0	0	10.5835	0	6.38018	up	0	6.44518	up	[J]	Translation, ribosomal structure and biogenesis	Cellular Component: intracellular (GO:0005622);;	K02934|3e-75|lma:LmjF33.0720|60S ribosomal protein L6	60S ribosomal protein L6 GN=RPL6 OS=Mesembryanthemum crystallinum (Common ice plant) PE=2 SV=1	60S ribosomal protein L6-2 [Wickerhamomyces ciferrii]
Oja32300	6.87186	3.30173	30.9747	9.49165e-08	2.1334	up	0	3.09229	up	--	--	--	--	Pollen-specific leucine-rich repeat extensin-like protein 3 (Precursor) GN=PEX3 OS=Arabidopsis thaliana (Mouse-ear cress) PE=2 SV=1	Os04g0419100 [Oryza sativa Japonica Group]
Oja32342	4.36661	6.28486	36.1796	7.63833e-14	2.98977	up	2.12053e-13	2.41423	up	--	--	--	--	Arabinogalactan peptide 20 (Precursor) GN=AGP20 OS=Arabidopsis thaliana (Mouse-ear cress) PE=3 SV=1	Arabinogalactan peptide 20 [Theobroma cacao]
Oja32358	0.241011	0.51664	4.89769	5.36635e-06	3.64059	up	0.000210339	2.84667	up	--	--	--	--	--	PREDICTED: uncharacterized protein LOC101262650 [Solanum lycopersicum]
Oja32368	0	0	72.9188	0	7.91022	up	0	7.97573	up	--	--	Biological Process: nodulation (GO:0009877);; Cellular Component: integral component of membrane (GO:0016021);;	--	Early nodulin-93 OS=Glycine max (Soybean) PE=2 SV=1	PREDICTED: early nodulin-93 [Vitis vinifera]
Oja32407	22.9571	1.11845	6.71374	0.000176975	-1.75715	down	0.00125438	2.32661	up	[E]	Amino acid transport and metabolism	Molecular Function: lactoylglutathione lyase activity (GO:0004462);; Biological Process: carbohydrate metabolic process (GO:0005975);; Biological Process: response to water deprivation (GO:0009414);; Biological Process: hyperosmotic salinity response (GO:0042538);; Biological Process: para-aminobenzoic acid metabolic process (GO:0046482);;	--	--	Lactoylglutathione lyase / glyoxalase I family protein [Theobroma cacao]
Oja32422	0.100403	1.07614	24.9252	0	6.72621	up	0	4.30312	up	--	--	Molecular Function: fatty acid binding (GO:0005504);; Molecular Function: zinc ion binding (GO:0008270);; Biological Process: systemic acquired resistance, salicylic acid mediated signaling pathway (GO:0009862);;	--	Putative lipid-transfer protein DIR1 (Precursor) GN=DIR1 OS=Arabidopsis thaliana (Mouse-ear cress) PE=1 SV=1	hypothetical protein PRUPE_ppa013722mg [Prunus persica]
Oja32423	0.668794	1.00356	9.55035	1.28745e-08	3.50787	up	1.38095e-07	2.97654	up	--	--	--	--	--	--
Oja32424	0	0	3.91836	3.53255e-06	4.62232	up	6.45477e-06	4.68549	up	[J]	Translation, ribosomal structure and biogenesis	Biological Process: RNA methylation (GO:0001510);; Cellular Component: cell wall (GO:0005618);; Cellular Component: nucleolus (GO:0005730);; Cellular Component: Golgi apparatus (GO:0005794);; Biological Process: translation (GO:0006412);; Biological Process: response to oxidative stress (GO:0006979);; Biological Process: response to cold (GO:0009409);; Cellular Component: plasmodesma (GO:0009506)…	K02893|2e-62|tbr:Tb927.7.5170|60S ribosomal protein L23a	60S ribosomal protein L23a-1 GN=RPL23AA OS=Arabidopsis thaliana (Mouse-ear cress) PE=2 SV=2	60S ribosomal protein L23a-1 [Arabidopsis thaliana]
Oja32429	37.4076	51.5497	135.156	3.11618e-07	1.8349	up	9.44999e-06	1.30497	up	--	--	Molecular Function: calcium ion binding (GO:0005509);; Molecular Function: protein binding (GO:0005515);; Cellular Component: nucleus (GO:0005634);; Biological Process: trichome branching (GO:0010091);; Biological Process: hydrogen peroxide catabolic process (GO:0042744);;	--	Calcium-binding protein KIC GN=KIC OS=Arabidopsis thaliana (Mouse-ear cress) PE=1 SV=2	predicted protein [Populus trichocarpa]
Oja32439	0	0	10.3412	1.39577e-12	5.68701	up	5.03819e-13	5.75155	up	[J]	Translation, ribosomal structure and biogenesis	Cellular Component: cytoplasmic part (GO:0044444);;	K02966|2e-64|lbz:LbrM20_V2.2340|40S ribosomal protein S19 protein	40S ribosomal protein S19-1 GN=RPS19A OS=Arabidopsis thaliana (Mouse-ear cress) PE=2 SV=1	conserved unknown protein [Ectocarpus siliculosus]
Oja32452	3441.28	4627.72	155.982	0	-4.47588	down	0	-4.97276	down	--	--	Cellular Component: extracellular region (GO:0005576);; Biological Process: killing of cells of other organism (GO:0031640);; Biological Process: defense response to fungus (GO:0050832);;	--	Defensin-like protein 1 OS=Clitoria ternatea (Butterfly pea) PE=1 SV=1	plant defensin [Bupleurum kaoi]
Oja32469	98.2862	104.954	37.7511	0.000700833	-1.39164	down	8.572e-09	-1.55577	down	--	--	--	--	--	PREDICTED: uncharacterized protein LOC100261790 [Vitis vinifera]
Oja32470	2.22513	17.8616	49.8723	0	4.43421	up	1.13453e-06	1.39552	up	[R]	General function prediction only	Molecular Function: oxidoreductase activity, acting on paired donors, with incorporation or reduction of molecular oxygen, 2-oxoglutarate as one donor, and incorporation of one atom each of oxygen into both donors (GO:0016706);;	--	Gibberellin 20 oxidase 2 GN=MIO24.5 OS=Arabidopsis thaliana (Mouse-ear cress) PE=2 SV=1	GA 20-oxidase [Paeonia suffruticosa]
Oja32490	5.21061	10.3552	33.9841	8.25939e-12	2.65845	up	6.63932e-07	1.61918	up	--	--	Cellular Component: membrane (GO:0016020);; Molecular Function: metal ion binding (GO:0046872);;	--	--	unnamed protein product [Vitis vinifera]
Oja32515	0	2.53738	12.5688	0	6.89661	up	1.68605e-08	2.18353	up	--	--	Cellular Component: membrane (GO:0016020);; Molecular Function: pectate lyase activity (GO:0030570);;	K01728|1e-167|vvi:100242302|hypothetical protein LOC100242302	Probable pectate lyase 5 (Precursor) GN=At1g67750 OS=Arabidopsis thaliana (Mouse-ear cress) PE=2 SV=2	PREDICTED: probable pectate lyase 5 [Vitis vinifera]
Oja32526	41.9499	48.3131	209.043	7.25575e-12	2.30129	up	1.22125e-15	2.02863	up	[C]	Energy production and conversion	Molecular Function: monooxygenase activity (GO:0004497);; Cellular Component: plastid (GO:0009536);; Biological Process: photorespiration (GO:0009853);; Biological Process: carbon fixation (GO:0015977);; Biological Process: photosynthesis (GO:0015979);; Molecular Function: ribulose-bisphosphate carboxylase activity (GO:0016984);; Biological Process: oxidation-reduction process (GO:0055114);;	K01602|4e-99|vvi:100256536|hypothetical protein LOC100256536	Ribulose bisphosphate carboxylase small chain, chloroplastic (Precursor) GN=RBCS OS=Pinus thunbergii (Japanese black pine) PE=2 SV=1	PREDICTED: ribulose bisphosphate carboxylase small chain, chloroplastic [Vitis vinifera]
Oja32530	20.6096	14.2998	3.97304	8.15769e-11	-2.37507	down	1.00905e-10	-1.91897	down	--	--	Molecular Function: transferase activity, transferring acyl groups other than amino-acyl groups (GO:0016747);;	--	BAHD acyltransferase DCR GN=MRO11.2 OS=Arabidopsis thaliana (Mouse-ear cress) PE=2 SV=1	PREDICTED: BAHD acyltransferase DCR-like [Vitis vinifera]
Oja32563	0.125725	0.606396	4.28122	2.19826e-10	4.36653	up	4.30562e-06	2.59246	up	--	--	--	--	--	PREDICTED: uncharacterized protein LOC100244942 [Vitis vinifera]
Oja32588	4.13244	3.74023	11.6005	0.00615038	1.44875	up	0.000593535	1.5222	up	--	--	--	--	Uncharacterized protein At3g17950 GN=Y-3 OS=Arabidopsis thaliana (Mouse-ear cress) PE=1 SV=1	PREDICTED: uncharacterized protein LOC100241906 [Vitis vinifera]
Oja32617	5.38089	6.50674	22.1272	8.02718e-06	1.98991	up	2.48046e-05	1.65765	up	--	--	Cellular Component: vacuole (GO:0005773);;	--	Fasciclin-like arabinogalactan protein 18 (Precursor) GN=FLA18 OS=Arabidopsis thaliana (Mouse-ear cress) PE=2 SV=1	hypothetical protein PRUPE_ppa005721mg [Prunus persica]
Oja32656	0.0856488	0	7.52653	3.65263e-14	5.24211	up	2.22045e-16	6.11324	up	[J]	Translation, ribosomal structure and biogenesis	Cellular Component: ribonucleoprotein complex (GO:0030529);; Cellular Component: intracellular non-membrane-bounded organelle (GO:0043232);; Cellular Component: cytoplasmic part (GO:0044444);;	K02995|1e-105|lbz:LbrM24_V2.2160|40S ribosomal protein S8	40S ribosomal protein S8-1 GN=RPS8A OS=Arabidopsis thaliana (Mouse-ear cress) PE=2 SV=1	PREDICTED: 40S ribosomal protein S8-like [Vitis vinifera]
Oja32671	4.31559	1.45618	0.0438935	6.66134e-16	-5.49535	down	2.27264e-06	-4.06297	down	--	--	Biological Process: MAPK cascade (GO:0000165);; Molecular Function: ion channel activity (GO:0005216);; Molecular Function: calmodulin binding (GO:0005516);; Cellular Component: plasma membrane (GO:0005886);; Biological Process: protein targeting to membrane (GO:0006612);; Biological Process: detection of biotic stimulus (GO:0009595);; Biological Process: response to nematode (GO:0009624);; Biolo…	--	Probable cyclic nucleotide-gated ion channel 20, chloroplastic (Precursor) GN=MKP6.28 OS=Arabidopsis thaliana (Mouse-ear cress) PE=2 SV=1	Cyclic nucleotide-binding transporter 1 isoform 1 [Theobroma cacao]
Oja32677	11.5722	17.2269	71.3263	7.06102e-14	2.59915	up	6.50258e-13	1.96073	up	--	--	Molecular Function: signal transducer activity (GO:0004871);; Molecular Function: hormone activity (GO:0005179);; Biological Process: cell-cell signaling (GO:0007267);; Cellular Component: plant-type cell wall (GO:0009505);; Biological Process: calcium-mediated signaling (GO:0019722);; Cellular Component: apoplast (GO:0048046);;	--	Rapid alkalinization factor (Precursor) GN=RALF OS=Nicotiana tabacum (Common tobacco) PE=1 SV=1	PREDICTED: uncharacterized protein LOC100263186 [Vitis vinifera]
Oja32681	0	0	7.13327	3.23075e-14	5.89885	up	6.10623e-15	5.96355	up	[J]	Translation, ribosomal structure and biogenesis	Biological Process: cellular response to starvation (GO:0009267);; Cellular Component: membrane (GO:0016020);; Cellular Component: small-subunit processome (GO:0032040);; Biological Process: filamentous growth of a population of unicellular organisms in response to starvation (GO:0036170);; Biological Process: filamentous growth of a population of unicellular organisms in response to biotic stimu…	K02872|1e-99|lbz:LbrM15_V2.0210|60S ribosomal protein L13a	60S ribosomal protein L13a OS=Cyanophora paradoxa PE=2 SV=1	ribosomal protein L16A [Saccharomyces cerevisiae YJM789]
Oja32682	0.109965	0.353587	4.3485	1.24363e-06	4.11651	up	7.95515e-05	3.12088	up	--	--	Cellular Component: mitochondrion (GO:0005739);; Cellular Component: membrane (GO:0016020);;	--	--	PREDICTED: uncharacterized protein LOC101308077 [Fragaria vesca subsp. vesca]
Oja32695	0	0	3.68126	2.88916e-05	4.41754	up	5.8888e-05	4.4803	up	[R]	General function prediction only	Molecular Function: oxidoreductase activity, acting on paired donors, with incorporation or reduction of molecular oxygen, 2-oxoglutarate as one donor, and incorporation of one atom each of oxygen into both donors (GO:0016706);; Biological Process: oxidation-reduction process (GO:0055114);;	--	Hyoscyamine 6-dioxygenase GN=H6H OS=Hyoscyamus niger (Black henbane) PE=1 SV=1	PREDICTED: hyoscyamine 6-dioxygenase-like [Solanum lycopersicum]
Oja32741.1	0	0.766388	7.06893	3.48241e-11	5.49185	up	2.54238e-06	2.9035	up	--	--	Biological Process: transcription, DNA-templated (GO:0006351);;	--	--	transcription factor DcERF2 [Daucus carota]
Oja32741.2	0.946922	2.94329	15.8104	1.44329e-15	3.87874	up	1.8625e-09	2.29811	up	--	--	Biological Process: regulation of transcription, DNA-templated (GO:0006355);; Cellular Component: intracellular part (GO:0044424);;	--	Ethylene-responsive transcription factor RAP2-3 OS=Arabidopsis thaliana (Mouse-ear cress) PE=1 SV=2	transcription factor DcERF2 [Daucus carota]
Oja32746	1.36302	0.786645	7.02543	0.000161014	2.23994	up	6.15468e-07	2.88659	up	--	--	Molecular Function: protein binding (GO:0005515);; Biological Process: jasmonic acid metabolic process (GO:0009694);; Biological Process: response to jasmonic acid (GO:0009753);;	--	--	predicted protein [Populus trichocarpa]
Oja32747	0.795737	0.0533054	6.82878	2.96635e-10	2.98621	up	0	5.83776	up	[M]	Cell wall/membrane/envelope biogenesis	Cellular Component: Golgi apparatus (GO:0005794);; Biological Process: response to oxidative stress (GO:0006979);; Biological Process: abscisic acid-activated signaling pathway (GO:0009738);; Biological Process: carbohydrate biosynthetic process (GO:0016051);; Biological Process: endoplasmic reticulum unfolded protein response (GO:0030968);; Biological Process: intracellular signal transduction (…	--	Probable galacturonosyltransferase-like 10 GN=MZF16.17 OS=Arabidopsis thaliana (Mouse-ear cress) PE=2 SV=1	glycosyltransferase [Panax notoginseng]
Oja32753	5.69984	7.44211	20.946	1.71692e-05	1.83917	up	0.000258259	1.39486	up	[RTKL]	--	Molecular Function: protein serine/threonine kinase activity (GO:0004674);; Molecular Function: non-membrane spanning protein tyrosine kinase activity (GO:0004715);; Molecular Function: ATP binding (GO:0005524);; Biological Process: protein phosphorylation (GO:0006468);;	--	Probable receptor-like protein kinase At5g39030 (Precursor) GN=At5g39030 OS=Arabidopsis thaliana (Mouse-ear cress) PE=2 SV=1	PREDICTED: probable receptor-like protein kinase At5g39020-like [Vitis vinifera]
Oja32754	0.226741	0.534655	3.33747	6.57848e-09	3.55079	up	5.89275e-06	2.44251	up	[Q]	Secondary metabolites biosynthesis, transport and catabolism	Molecular Function: copper ion binding (GO:0005507);; Molecular Function: L-ascorbate oxidase activity (GO:0008447);; Cellular Component: plant-type cell wall (GO:0009505);; Cellular Component: membrane (GO:0016020);; Biological Process: oxidation-reduction process (GO:0055114);;	--	L-ascorbate oxidase homolog (Precursor) GN=Bp10 OS=Brassica napus (Rape) PE=2 SV=1	L-ascorbate oxidase-like protein [Medicago truncatula]
Oja32808	48.4328	35.1039	17.6611	0.00028267	-1.46426	down	0.00217879	-1.07039	down	--	--	--	--	--	Uncharacterized protein TCM_011746 [Theobroma cacao]
Oja32818	0.0820874	0.351931	21.3702	0	6.79441	up	0	5.48807	up	--	--	Molecular Function: peroxidase activity (GO:0004601);; Biological Process: response to oxidative stress (GO:0006979);; Molecular Function: heme binding (GO:0020037);; Molecular Function: metal ion binding (GO:0046872);; Biological Process: oxidation-reduction process (GO:0055114);;	K00430|1e-71|vvi:100257059|hypothetical protein LOC100257059	Peroxidase 4 (Precursor) OS=Vitis vinifera (Grape) PE=1 SV=1	class III peroxidase [Gossypium hirsutum]
Oja32869	1106.94	525.226	263.695	3.1939e-09	-2.08246	down	0.00113118	-1.07661	down	--	--	--	--	--	hypothetical protein [Solanum tuberosum]
Oja32873	0.750879	1.46328	4.79889	1.3978e-05	2.52464	up	0.0094039	1.57711	up	[S]	Function unknown	Cellular Component: mitochondrion (GO:0005739);; Cellular Component: plasma membrane (GO:0005886);;	--	--	predicted protein [Populus trichocarpa]
Oja32875	0	0	23.7877	3.06366e-12	5.64064	up	1.25033e-12	5.70513	up	--	--	--	--	Extensin (Precursor) GN=HRGP OS=Zea mays (Maize) PE=2 SV=1	hypothetical protein GUITHDRAFT_154593 [Guillardia theta CCMP2712]
Oja32876	0	0	8.58416	4.55891e-12	5.61688	up	1.97697e-12	5.68135	up	--	--	Biological Process: abscisic acid-activated signaling pathway (GO:0009738);;	K14496|7e-84|rcu:RCOM_0847730|hypothetical protein	Abscisic acid receptor PYL4 GN=T19C21.20 OS=Arabidopsis thaliana (Mouse-ear cress) PE=1 SV=1	Polyketide cyclase/dehydrase and lipid transport superfamily protein [Theobroma cacao]
Oja32881	1.49203	1.39284	7.08441	1.34758e-06	2.18618	up	2.58445e-08	2.21683	up	--	--	Biological Process: single-organism process (GO:0044699);; Biological Process: response to other organism (GO:0051707);;	--	Pathogenesis-related protein 5 (Precursor) GN=At1g75040 OS=Arabidopsis thaliana (Mouse-ear cress) PE=1 SV=1	PREDICTED: thaumatin-like protein 1 [Vitis vinifera]
Oja32901	72.6987	68.2621	191.731	0.000707286	1.38447	up	3.72409e-07	1.40586	up	[E]	Amino acid transport and metabolism	Molecular Function: lyase activity (GO:0016829);;	--	--	lactoylglutathione lyase, putative [Ricinus communis]
Oja32907	0.565183	0.673082	10.4851	3.33067e-16	4.01197	up	0	3.73449	up	--	--	--	--	--	PREDICTED: uncharacterized protein LOC100853798 [Vitis vinifera]
Oja32908	0	0	5.30264	0.00045197	4.11239	up	0.0010125	4.17444	up	--	--	--	--	60S ribosomal protein L41 GN=RPL41 OS=Nicotiana tabacum (Common tobacco) PE=3 SV=1	PREDICTED: uncharacterized protein LOC100854119 [Vitis vinifera]
Oja32928	21.63	14.8832	6.35546	3.23929e-05	-1.76138	down	0.00165402	-1.29525	down	--	--	Cellular Component: nucleosome (GO:0000786);; Molecular Function: DNA binding (GO:0003677);; Cellular Component: nucleolus (GO:0005730);; Biological Process: nucleosome assembly (GO:0006334);; Molecular Function: protein heterodimerization activity (GO:0046982);;	K11251|1e-84|osa:4332433|Os03g0279200	Probable histone H2A.5 OS=Oryza sativa subsp. japonica (Rice) PE=2 SV=1	unknown [Lotus japonicus]
Oja32940	0.921502	3.23242	25.4898	0	4.61736	up	0	2.85759	up	[TZDR]	--	Molecular Function: calcium ion binding (GO:0005509);; Cellular Component: cell wall (GO:0005618);; Cellular Component: cytosol (GO:0005829);; Biological Process: gibberellin biosynthetic process (GO:0009686);; Biological Process: gibberellic acid mediated signaling pathway (GO:0009740);; Biological Process: response to red light (GO:0010114);; Biological Process: hyperosmotic salinity response (…	--	Putative calmodulin-like protein 6 GN=OsJ_033072 OS=Oryza sativa subsp. japonica (Rice) PE=2 SV=1	PREDICTED: calmodulin-like [Vitis vinifera]
Oja32944	5.64137	8.15916	33.5972	3.3028e-12	2.54163	up	3.16215e-11	1.94808	up	[TZDR]	--	Molecular Function: calcium ion binding (GO:0005509);;	--	Calmodulin-like protein 7 GN=CML7 OS=Arabidopsis thaliana (Mouse-ear cress) PE=2 SV=1	PREDICTED: calmodulin-like protein 5-like [Vitis vinifera]
Oja32971	0.725911	1.08926	58.0495	0	5.97117	up	0	5.44082	up	--	--	--	--	--	Cell wall-associated hydrolase, partial [Medicago truncatula]
Oja32981	0	0	46.16	0	7.92481	up	0	7.99032	up	--	--	Cellular Component: integral component of membrane (GO:0016021);;	--	--	Hypoxia-responsive family protein [Theobroma cacao]
Oja32983	0.508823	0.272683	151.188	0	7.46681	up	0	7.94112	up	--	--	--	--	--	hypothetical protein M569_00222, partial [Genlisea aurea]
Oja32989	6.39888	14.1523	57.1238	0	3.1179	up	2.57576e-11	1.92084	up	--	--	Biological Process: response to gibberellin (GO:0009739);; Biological Process: cell growth (GO:0016049);;	--	Gibberellin-regulated protein 9 (Precursor) GN=GASA9 OS=Arabidopsis thaliana (Mouse-ear cress) PE=2 SV=1	PREDICTED: gibberellin-regulated protein 9 [Vitis vinifera]
Oja32995	232.428	271.402	677.513	7.35106e-05	1.52913	up	2.94206e-05	1.23626	up	--	--	Molecular Function: methionine adenosyltransferase activity (GO:0004478);; Molecular Function: iron ion binding (GO:0005506);; Molecular Function: copper ion binding (GO:0005507);; Molecular Function: ATP binding (GO:0005524);; Cellular Component: cytosol (GO:0005829);; Cellular Component: plasma membrane (GO:0005886);; Biological Process: S-adenosylmethionine biosynthetic process (GO:0006556);; …	K00789|2e-64|vvi:100244176|METK2	S-adenosylmethionine synthase 2 OS=Vitis vinifera (Grape) PE=2 SV=1	S-adenosylmethionine synthetase, partial [Prunus persica]
Oja32997	0.109918	0.9425	3.98444	5.08553e-11	4.45503	up	0.000483482	1.92341	up	[P]	Inorganic ion transport and metabolism	Molecular Function: secondary active sulfate transmembrane transporter activity (GO:0008271);; Biological Process: sulfate transport (GO:0008272);; Biological Process: indoleacetic acid biosynthetic process (GO:0009684);; Cellular Component: integral component of membrane (GO:0016021);; Biological Process: cysteine biosynthetic process (GO:0019344);; Biological Process: glucosinolate biosynthetic…	--	Low affinity sulfate transporter 3 GN=ST3 OS=Stylosanthes hamata (Caribbean stylo) PE=2 SV=1	PREDICTED: sulfate transporter 2.1-like [Vitis vinifera]
Oja33007	0.345886	0.158883	4.50502	6.96511e-10	3.45893	up	1.9762e-13	4.29999	up	--	--	Cellular Component: cell part (GO:0044464);;	--	--	PREDICTED: uncharacterized protein LOC101247496 [Solanum lycopersicum]
Oja33058	25.2072	0.123934	2.15924	0	-3.51199	down	3.9801e-05	3.44056	up	--	--	Cellular Component: extracellular region (GO:0005576);; Biological Process: cellular component organization (GO:0016043);; Biological Process: sexual reproduction (GO:0019953);; Biological Process: single-organism cellular process (GO:0044763);;	--	Expansin-like B1 (Precursor) GN=dl4545c OS=Arabidopsis thaliana (Mouse-ear cress) PE=2 SV=2	PREDICTED: expansin-like B1 [Vitis vinifera]
Oja33059	0.177624	0	7.80451	2.01394e-07	4.26375	up	1.94586e-08	5.13393	up	--	--	Cellular Component: plasma membrane (GO:0005886);; Cellular Component: integral component of membrane (GO:0016021);; Biological Process: transmembrane transport (GO:0055085);;	--	Mitochondrial adenine nucleotide transporter ADNT1 OS=Arabidopsis thaliana (Mouse-ear cress) PE=2 SV=1	Mitochondrial substrate carrier family protein isoform 2 [Theobroma cacao]
Oja33066	30.113	36.8299	11.3642	0.00137103	-1.40956	down	4.32148e-09	-1.76873	down	[O]	Posttranslational modification, protein turnover, chaperones	--	--	Chaperone protein dnaJ 11, chloroplastic (Precursor) GN=T19K4.170 OS=Arabidopsis thaliana (Mouse-ear cress) PE=1 SV=2	PREDICTED: chaperone protein dnaJ 11, chloroplastic-like [Vitis vinifera]
Oja33073	3.12785	4.06695	9.91316	0.000258236	1.62946	up	0.0048755	1.19005	up	--	--	Molecular Function: transferase activity, transferring hexosyl groups (GO:0016758);;	--	UDP-glucose flavonoid 3-O-glucosyltransferase 6 GN=GT6 OS=Fragaria ananassa (Strawberry) PE=1 SV=1	UDP-sugar:glycosyltransferase [Anthriscus sylvestris]
Oja33083	3.93032	3.18285	10.7453	0.00929755	1.41102	up	0.000180949	1.64001	up	[I]	Lipid transport and metabolism	Molecular Function: phospholipase D activity (GO:0004630);; Molecular Function: calcium ion binding (GO:0005509);; Molecular Function: protein binding (GO:0005515);; Molecular Function: phosphatidylinositol-4,5-bisphosphate binding (GO:0005546);; Cellular Component: nucleus (GO:0005634);; Cellular Component: mitochondrion (GO:0005739);; Cellular Component: vacuole (GO:0005773);; Cellular Componen…	K01115|1e-129|osa:4327647|Os01g0172400	Phospholipase D alpha 1 (Precursor) GN=PLD1 OS=Oryza sativa subsp. japonica (Rice) PE=1 SV=2	unknown [Lotus japonicus]
Oja33101	2.82086	1.1338	192.888	0	5.86281	up	0	6.86811	up	--	--	--	--	--	hypothetical protein (mitochondrion) [Vicia faba]
Oja33133	5.12108	5.73282	16.8134	3.546e-05	1.68692	up	1.61018e-05	1.45828	up	[P]	Inorganic ion transport and metabolism	Molecular Function: inorganic phosphate transmembrane transporter activity (GO:0005315);; Molecular Function: ATP binding (GO:0005524);; Cellular Component: vacuolar membrane (GO:0005774);; Cellular Component: plasma membrane (GO:0005886);; Biological Process: ATP catabolic process (GO:0006200);; Molecular Function: phosphate ion transmembrane-transporting ATPase activity (GO:0015415);; Biologica…	--	ABC transporter I family member 17 GN=T23K23.21 OS=Arabidopsis thaliana (Mouse-ear cress) PE=2 SV=1	PREDICTED: ABC transporter I family member 17-like [Solanum lycopersicum]
Oja33142	17.6673	66.2763	252.086	0	3.80276	up	3.9625e-12	1.84087	up	[I]	Lipid transport and metabolism	Biological Process: lipid metabolic process (GO:0006629);; Molecular Function: oxidoreductase activity, acting on paired donors, with oxidation of a pair of donors resulting in the reduction of molecular oxygen to two molecules of water (GO:0016717);; Biological Process: oxidation-reduction process (GO:0055114);;	K10256|1e-27|vvi:100252129|hypothetical protein LOC100252129	Omega-6 fatty acid desaturase, endoplasmic reticulum OS=Arabidopsis thaliana (Mouse-ear cress) PE=2 SV=1	ELI7.2 [Petroselinum crispum]
Oja33161.1	0	0	11.6104	1.66578e-09	5.23521	up	1.573e-09	5.29928	up	--	--	--	--	14 kDa proline-rich protein DC2.15 (Precursor) OS=Daucus carota (Carrot) PE=2 SV=1	DC2.15 like protein [Daucus carota]
Oja33161.2	61.962	19.2632	208.137	1.85357e-06	1.73087	up	0	3.33666	up	--	--	Cellular Component: membrane (GO:0016020);;	--	14 kDa proline-rich protein DC2.15 (Precursor) OS=Daucus carota (Carrot) PE=2 SV=1	DC2.15 like protein [Daucus carota]
Oja33161.3	11.6711	5.73342	42.9121	5.55225e-06	1.84577	up	6.66134e-16	2.77918	up	--	--	Cellular Component: extracellular region (GO:0005576);; Biological Process: lipid transport (GO:0006869);; Molecular Function: lipid binding (GO:0008289);; Cellular Component: integral component of membrane (GO:0016021);;	--	14 kDa proline-rich protein DC2.15 (Precursor) OS=Daucus carota (Carrot) PE=2 SV=1	DC2.15 like protein [Daucus carota]
Oja33192	17.5283	16.9606	7.15343	0.00609716	-1.29669	down	0.000153032	-1.31901	down	[G]	Carbohydrate transport and metabolism	Molecular Function: phosphoglycerate mutase activity (GO:0004619);; Cellular Component: plastid (GO:0009536);;	--	--	predicted protein [Populus trichocarpa]
Oja33195	0.226	0.484463	8.68882	1.2211e-11	4.53842	up	2.17172e-10	3.74546	up	--	--	Biological Process: ubiquitin-dependent protein catabolic process (GO:0006511);;	--	Putative F-box/LRR-repeat protein 8 GN=F28D6.13 OS=Arabidopsis thaliana (Mouse-ear cress) PE=4 SV=1	PREDICTED: F-box protein At1g47056-like [Solanum lycopersicum]
Oja33198	0.364777	0	61.5063	0	6.65191	up	0	8.03791	up	--	--	--	--	--	Cell wall-associated hydrolase [Medicago truncatula]
Oja33200	3288.83	22.1502	3.14198	0	-10.0016	down	0	-2.86452	down	--	--	Biological Process: multicellular organismal development (GO:0007275);;	--	Late embryogenesis abundant protein Dc3 OS=Daucus carota (Carrot) PE=2 SV=1	Lea1P [Daucus carota]
Oja33201	0	0	13.7567	1.01869e-11	5.56816	up	4.97768e-12	5.63259	up	--	--	--	--	--	hypothetical protein MTR_3g035650 [Medicago truncatula]
Oja33202	47.1431	29.1123	10.8827	3.7171e-09	-2.12085	down	4.87657e-07	-1.49644	down	[P]	Inorganic ion transport and metabolism	Molecular Function: protein binding (GO:0005515);; Biological Process: aging (GO:0007568);; Biological Process: response to sucrose (GO:0009744);; Biological Process: response to fructose (GO:0009750);;	--	Senescence-associated protein DIN1 GN=DIN1 OS=Raphanus sativus (Radish) PE=2 SV=1	senescence-associated protein [Nicotiana tabacum]
Oja33203	4.82943	6.9017	17.6831	1.99129e-06	1.84498	up	0.000199961	1.26714	up	--	--	--	--	--	PREDICTED: uncharacterized protein LOC100243774 [Vitis vinifera]
Oja33205	0	5.19101	62.1779	0	8.83955	up	0	3.46865	up	--	--	Cellular Component: intracellular membrane-bounded organelle (GO:0043231);; Cellular Component: cytoplasmic part (GO:0044444);;	--	--	predicted protein [Populus trichocarpa]
Oja33207	1.05435	1.22424	7.4315	8.70689e-07	2.67438	up	1.53916e-06	2.41988	up	--	--	--	--	--	calmodulin binding protein, putative [Ricinus communis]
Oja33232	0.706957	0.378865	4.36817	0.000374357	2.42993	up	6.56775e-06	3.12117	up	--	--	Biological Process: response to blue light (GO:0009637);; Biological Process: regulation of proton transport (GO:0010155);; Biological Process: protein autophosphorylation (GO:0046777);;	--	BTB/POZ domain-containing protein At3g19850 GN=At3g19850 OS=Arabidopsis thaliana (Mouse-ear cress) PE=2 SV=1	unnamed protein product [Vitis vinifera]
Oja33235	0.745105	4.90579	39.4033	0	5.46456	up	0	2.89022	up	--	--	Cellular Component: extracellular region (GO:0005576);;	--	Cold shock domain-containing protein 4 GN=F26H11.18 OS=Arabidopsis thaliana (Mouse-ear cress) PE=1 SV=1	hypothetical protein ARALYDRAFT_914508 [Arabidopsis lyrata subsp. lyrata]
Oja33254	6.15364	53.4975	20.7292	0.000247084	1.70924	up	4.41796e-06	-1.44305	down	--	--	Molecular Function: phosphorelay sensor kinase activity (GO:0000155);; Molecular Function: phosphorelay response regulator activity (GO:0000156);; Biological Process: phosphorelay signal transduction system (GO:0000160);; Molecular Function: ATP binding (GO:0005524);; Biological Process: regulation of transcription, DNA-templated (GO:0006355);; Biological Process: response to stress (GO:0006950);…	K14489|1e-62|vvi:100254304|similar to cytokinin receptor 1	Histidine kinase 4 GN=T23K3.2 OS=Arabidopsis thaliana (Mouse-ear cress) PE=1 SV=1	PREDICTED: histidine kinase 4-like [Vitis vinifera]
Oja33316	0	0	5.55084	7.70244e-07	4.75884	up	1.27498e-06	4.82224	up	[C]	Energy production and conversion	Molecular Function: nucleotide binding (GO:0000166);; Cellular Component: mitochondrion (GO:0005739);; Molecular Function: lipid binding (GO:0008289);; Molecular Function: hydrogen ion transmembrane transporter activity (GO:0015078);; Biological Process: ATP synthesis coupled proton transport (GO:0015986);; Biological Process: ATP hydrolysis coupled proton transport (GO:0015991);; Cellular Compon…	K02128|2e-49|tbr:Tb10.70.6340|ATPase subunit 9 (EC:3.6.3.14)	ATP synthase subunit 9, mitochondrial GN=ATP9 OS=Chondrus crispus (Carragheen moss) PE=3 SV=1	ATP synthase F0 subunit c [Pavlova lutheri]
Oja33321	20.8961	26.9381	79.4382	1.10332e-07	1.90661	up	2.95756e-07	1.4732	up	--	--	Biological Process: very long-chain fatty acid metabolic process (GO:0000038);; Cellular Component: extracellular region (GO:0005576);; Biological Process: lipid transport (GO:0006869);; Molecular Function: lipid binding (GO:0008289);; Cellular Component: chloroplast thylakoid membrane (GO:0009535);; Biological Process: cuticle development (GO:0042335);;	--	14 kDa proline-rich protein DC2.15 (Precursor) OS=Daucus carota (Carrot) PE=2 SV=1	hybrid proline-rich protein [Catharanthus roseus]
Oja33329	3.00755	12.6256	0	0.00025196	-4.24564	down	0	-6.38977	down	--	--	--	--	--	--
Oja33338	34.5175	24.0364	9.26665	5.86812e-07	-1.89994	down	6.79791e-06	-1.44917	down	--	--	Molecular Function: enzyme inhibitor activity (GO:0004857);;	--	Putative invertase inhibitor (Precursor) OS=Platanus acerifolia (London plane tree) PE=1 SV=1	PREDICTED: putative invertase inhibitor-like [Solanum lycopersicum]
Oja33347	7.39853	3.94482	67.6561	0	3.17075	up	0	4.00164	up	[E]	Amino acid transport and metabolism	Molecular Function: hydrolase activity (GO:0016787);;	--	Serine carboxypeptidase-like 18 (Precursor) GN=SCPL18 OS=Arabidopsis thaliana (Mouse-ear cress) PE=2 SV=2	hypothetical protein PRUPE_ppa016992mg, partial [Prunus persica]
Oja33350	0	0	9.6087	0	6.66138	up	0	6.72652	up	[J]	Translation, ribosomal structure and biogenesis	Cellular Component: ribonucleoprotein complex (GO:0030529);; Cellular Component: intracellular organelle (GO:0043229);; Cellular Component: cytoplasmic part (GO:0044444);;	--	40S ribosomal protein S4 GN=RPS4 OS=Solanum tuberosum (Potato) PE=2 SV=1	hypothetical protein CHLNCDRAFT_59606 [Chlorella variabilis]
Oja33362	26.2887	24.2655	71.7836	0.000287101	1.434	up	6.28173e-08	1.48005	up	[U]	Intracellular trafficking, secretion, and vesicular transport	Biological Process: MAPK cascade (GO:0000165);; Biological Process: respiratory burst involved in defense response (GO:0002679);; Molecular Function: SNAP receptor activity (GO:0005484);; Cellular Component: trans-Golgi network (GO:0005802);; Cellular Component: plasma membrane (GO:0005886);; Biological Process: regulation of transcription, DNA-templated (GO:0006355);; Biological Process: nucleot…	--	Syntaxin-121 GN=F26K24.11 OS=Arabidopsis thaliana (Mouse-ear cress) PE=1 SV=1	Syntaxin of plants 121 [Theobroma cacao]
Oja33372	3625.02	224.787	4.07742	0	-9.7613	down	0	-5.8223	down	[O]	Posttranslational modification, protein turnover, chaperones	Biological Process: response to stress (GO:0006950);;	--	17.4 kDa class I heat shock protein OS=Oryza sativa subsp. japonica (Rice) PE=2 SV=2	chaperone [Agave tequilana]
Oja33374	7.25649	32.4878	76.8865	0	3.38285	up	0.000163739	1.15873	up	--	--	Biological Process: metabolic process (GO:0008152);;	--	Phosphoglucan, water dikinase, chloroplastic (Precursor) OS=Arabidopsis thaliana (Mouse-ear cress) PE=1 SV=1	Carbohydrate-binding-like fold, putative isoform 2 [Theobroma cacao]
Oja33375	44.4591	36.2369	126.246	0.000134673	1.49127	up	3.92493e-11	1.71661	up	[E]	Amino acid transport and metabolism	Molecular Function: L-aspartate:2-oxoglutarate aminotransferase activity (GO:0004069);; Molecular Function: copper ion binding (GO:0005507);; Cellular Component: cell wall (GO:0005618);; Cellular Component: peroxisome (GO:0005777);; Cellular Component: cytosol (GO:0005829);; Cellular Component: plasma membrane (GO:0005886);; Biological Process: tricarboxylic acid cycle (GO:0006099);; Biological P…	K00813|0.0|pop:POPTR_835881|aspartate transaminase (EC:2.6.1.1)	Aspartate aminotransferase, cytoplasmic OS=Daucus carota (Carrot) PE=2 SV=1	RecName: Full=Aspartate aminotransferase, cytoplasmic; AltName: Full=Transaminase A
Oja33378	0.0487821	0.679713	5.30493	1.11022e-16	5.54535	up	1.7374e-09	2.77763	up	--	--	Cellular Component: cell wall (GO:0005618);; Molecular Function: pectinesterase activity (GO:0030599);; Biological Process: cell wall modification (GO:0042545);; Molecular Function: aspartyl esterase activity (GO:0045330);;	K01051|1e-145|pop:POPTR_245492|hypothetical protein	Probable pectinesterase 53 (Precursor) GN=T29J13.150 OS=Arabidopsis thaliana (Mouse-ear cress) PE=2 SV=1	hypothetical protein VITISV_042494 [Vitis vinifera]
Oja33380	4.01765	7.77216	36.4898	6.66134e-16	3.12855	up	4.88443e-12	2.13116	up	--	--	Cellular Component: plasma membrane (GO:0005886);; Biological Process: defense response to virus (GO:0051607);;	--	Uncharacterized protein At1g08160 GN=At1g08160 OS=Arabidopsis thaliana (Mouse-ear cress) PE=2 SV=1	PREDICTED: uncharacterized protein LOC101501355 [Cicer arietinum]
Oja33397.1	1.35688	1.27254	8.38392	0.000374357	2.42993	up	0.000270899	2.45735	up	--	--	Cellular Component: extracellular region (GO:0005576);; Biological Process: metabolic process (GO:0008152);; Biological Process: proline transport (GO:0015824);; Molecular Function: retinyl-palmitate esterase activity (GO:0050253);; Molecular Function: methyl indole-3-acetate esterase activity (GO:0080030);; Molecular Function: methyl salicylate esterase activity (GO:0080031);; Molecular Function…	--	Probable carboxylesterase 16 GN=CXE16 OS=Arabidopsis thaliana (Mouse-ear cress) PE=2 SV=1	PREDICTED: probable carboxylesterase 11-like [Cucumis sativus]
Oja33397.2	0.452184	0.48466	4.63592	0.0013025	2.87501	up	0.00317792	2.77125	up	--	--	Cellular Component: extracellular region (GO:0005576);; Cellular Component: nucleus (GO:0005634);; Cellular Component: cytoplasm (GO:0005737);; Biological Process: proline transport (GO:0015824);; Molecular Function: carboxylic ester hydrolase activity (GO:0052689);;	--	Probable carboxylesterase 11 GN=CXE11 OS=Arabidopsis thaliana (Mouse-ear cress) PE=2 SV=1	CXE carboxylesterase [Actinidia deliciosa]
Oja33402	20.5685	15.6902	2.34078	1.09113e-12	-3.08252	down	4.33986e-13	-2.76636	down	--	--	--	--	Phylloplanin (Precursor) OS=Nicotiana tabacum (Common tobacco) PE=1 SV=1	PREDICTED: phylloplanin [Vitis vinifera]
Oja33421	21.3519	25.9723	70.2536	5.34012e-06	1.69853	up	7.04968e-06	1.34856	up	--	--	--	--	--	--
Oja33516	0.865955	0.337508	6.83146	1.98792e-07	2.82326	up	6.5935e-12	3.91724	up	[TZDR]	--	Biological Process: response to endogenous stimulus (GO:0009719);; Biological Process: salicylic acid mediated signaling pathway (GO:0009863);; Biological Process: cellular response to stress (GO:0033554);; Biological Process: intracellular signal transduction (GO:0035556);; Biological Process: cellular biosynthetic process (GO:0044249);; Biological Process: single-organism metabolic process (GO:…	K13448|2e-52|pop:POPTR_1080059|hypothetical protein	Calcium-binding protein CML37 GN=CML37 OS=Arabidopsis thaliana (Mouse-ear cress) PE=2 SV=1	regulator of gene silencing [Nicotiana benthamiana]
Oja33523	3.41967	4.09146	45.6006	0	3.68289	up	0	3.36492	up	[O]	Posttranslational modification, protein turnover, chaperones	Cellular Component: cytoplasm (GO:0005737);; Molecular Function: electron carrier activity (GO:0009055);; Molecular Function: protein disulfide oxidoreductase activity (GO:0015035);; Biological Process: cell redox homeostasis (GO:0045454);; Biological Process: anther development (GO:0048653);;	--	Glutaredoxin-C6 GN=F26P21.160 OS=Arabidopsis thaliana (Mouse-ear cress) PE=2 SV=2	PREDICTED: glutaredoxin-C6 [Vitis vinifera]
Oja33533	0	0	30.9702	0	6.35167	up	0	6.41666	up	--	--	Cellular Component: intracellular organelle (GO:0043229);; Cellular Component: cytoplasmic part (GO:0044444);;	--	--	Ribosomal protein S10 [Medicago truncatula]
Oja33549	3.1697	0.767141	15.4995	6.82174e-07	2.22824	up	0	4.04911	up	--	--	Biological Process: fatty acid beta-oxidation (GO:0006635);; Biological Process: hormone-mediated signaling pathway (GO:0009755);;	--	--	predicted protein [Populus trichocarpa]
Oja33558	0.25803	0.0921871	8.31409	2.49245e-13	4.48518	up	2.22045e-16	5.33704	up	[J]	Translation, ribosomal structure and biogenesis	--	K02936|1e-118|lif:LinJ07.0590|60S ribosomal protein L7a	60S ribosomal protein L7a-2 GN=RPL7AB OS=Arabidopsis thaliana (Mouse-ear cress) PE=1 SV=1	hypothetical protein RO3G_04508 [Rhizopus delemar RA 99-880]
Oja33571	10.1889	72.544	464.584	0	5.4878	up	0	2.59499	up	[N]	Cell motility	--	--	Dehydrin COR47 GN=F5M15.22 OS=Arabidopsis thaliana (Mouse-ear cress) PE=1 SV=2	hypothetical protein MTR_027s0011 [Medicago truncatula]
Oja33577	0	0.0885769	7.62539	4.44089e-16	6.11778	up	1.11022e-15	5.27083	up	[J]	Translation, ribosomal structure and biogenesis	Cellular Component: intracellular (GO:0005622);;	K02991|1e-104|tbr:Tb09.244.2630|40S ribosomal protein S6	40S ribosomal protein S6 GN=rps6 OS=Asparagus officinalis (Garden asparagus) PE=2 SV=1	Protein component of the small (40S) ribosomal subunit [Ogataea parapolymorpha DL-1]
Oja33584	22.7141	27.1569	65.0284	0.000100779	1.50073	up	0.000152488	1.17463	up	--	--	Molecular Function: chaperone binding (GO:0051087);;	--	BAG family molecular chaperone regulator 1 GN=BAG1 OS=Arabidopsis thaliana (Mouse-ear cress) PE=1 SV=1	BCL-2-associated athanogene 3 [Theobroma cacao]
Oja33618	0.0959934	0.205775	2.84701	9.32733e-05	3.71724	up	0.00120705	3.1204	up	--	--	Biological Process: multicellular organismal development (GO:0007275);; Biological Process: regulation of biological process (GO:0050789);;	--	--	PREDICTED: uncharacterized protein LOC100259589 [Vitis vinifera]
Oja33631	0.782892	1.49177	18.6328	0	4.36883	up	0	3.46959	up	--	--	Cellular Component: nucleus (GO:0005634);;	--	--	PREDICTED: zinc finger Ran-binding domain-containing protein 2-like [Solanum lycopersicum]
Oja33649	32.3483	25.0361	11.008	0.000121812	-1.56005	down	0.000207326	-1.2612	down	--	--	Molecular Function: binding (GO:0005488);; Cellular Component: mitochondrion (GO:0005739);; Biological Process: chloroplast organization (GO:0009658);; Biological Process: myo-inositol hexakisphosphate biosynthetic process (GO:0010264);; Biological Process: positive regulation of transcription, DNA-templated (GO:0045893);;	--	--	uncharacterized protein LOC100500559 [Glycine max]
Oja33652	0	0	7.90833	4.65183e-14	5.87901	up	9.4369e-15	5.9437	up	[J]	Translation, ribosomal structure and biogenesis	Molecular Function: RNA binding (GO:0003723);; Molecular Function: structural constituent of ribosome (GO:0003735);; Cellular Component: Golgi apparatus (GO:0005794);; Biological Process: translation (GO:0006412);; Cellular Component: plasmodesma (GO:0009506);; Cellular Component: membrane (GO:0016020);; Cellular Component: cytosolic small ribosomal subunit (GO:0022627);; Cellular Component: cell…	K02997|1e-107|tcr:506401.120|40S ribosomal protein S9	40S ribosomal protein S9-2 GN=RPS9C OS=Arabidopsis thaliana (Mouse-ear cress) PE=2 SV=1	40S ribosomal protein S9, putative [Ricinus communis]
Oja33658	95.3929	55.0008	26.0846	2.10813e-07	-1.87976	down	0.000321793	-1.15604	down	--	--	Cellular Component: mitochondrial respiratory chain complex I (GO:0005747);; Biological Process: glycolysis (GO:0006096);; Biological Process: ubiquitin-dependent protein catabolic process (GO:0006511);; Biological Process: water transport (GO:0006833);; Biological Process: hyperosmotic response (GO:0006972);; Biological Process: Golgi organization (GO:0007030);; Molecular Function: NADH dehydrog…	K03937|4e-71|vvi:100250742|hypothetical protein LOC100250742	NADH dehydrogenase [ubiquinone] iron-sulfur protein 4, mitochondrial (Precursor) GN=FRO1 OS=Arabidopsis thaliana (Mouse-ear cress) PE=2 SV=1	unknown [Lotus japonicus]
Oja33667	0	0	6.9368	9.46021e-13	5.70965	up	3.20854e-13	5.7742	up	[J]	Translation, ribosomal structure and biogenesis	Cellular Component: ribosome (GO:0005840);;	K02915|7e-67|tcr:507831.90|60S ribosomal protein L34	60S ribosomal protein L34 GN=RPL34 OS=Pisum sativum (Garden pea) PE=2 SV=1	hypothetical protein M569_00807, partial [Genlisea aurea]
Oja33690	0	0	4.47766	1.62358e-08	5.07007	up	1.94586e-08	5.13393	up	[J]	Translation, ribosomal structure and biogenesis	Cellular Component: intracellular (GO:0005622);;	--	60S ribosomal protein L31 GN=RPL31 OS=Cyanophora paradoxa PE=3 SV=1	ribosomal protein L31e [Fomitiporia mediterranea MF3/22]
Oja33693	0.375147	0.201045	9.27187	8.8074e-13	4.21774	up	1.44329e-15	4.81471	up	--	--	--	--	--	--
Oja33713	403.177	7.77356	0.296898	0	-10.1524	down	0	-4.54611	down	--	--	--	--	Late embryogenesis abundant protein D-29 OS=Gossypium hirsutum (Upland cotton) PE=3 SV=1	LEA-3 protein [Bupleurum chinense]
Oja33716	116.566	4.57691	0.126775	0	-9.16879	down	1.39222e-13	-4.61331	down	--	--	Cellular Component: integral component of plasma membrane (GO:0005887);; Biological Process: transport (GO:0006810);; Molecular Function: sugar transmembrane transporter activity (GO:0051119);;	--	Bidirectional sugar transporter SWEET4 OS=Oryza sativa subsp. japonica (Rice) PE=2 SV=1	PREDICTED: bidirectional sugar transporter SWEET4 [Vitis vinifera]
Oja33725	0	2.35533	84.6953	0	9.36316	up	0	5.01794	up	[GHR]	--	Molecular Function: magnesium ion binding (GO:0000287);; Biological Process: response to hypoxia (GO:0001666);; Molecular Function: pyruvate decarboxylase activity (GO:0004737);; Cellular Component: cytosol (GO:0005829);; Biological Process: gluconeogenesis (GO:0006094);; Biological Process: cytoskeleton organization (GO:0007010);; Biological Process: proteasomal protein catabolic process (GO:001…	K01568|2e-87|rcu:RCOM_0489390|pyruvate decarboxylase, putative (EC:4.1.1.1)	Pyruvate decarboxylase 2 GN=PDC2 OS=Arabidopsis thaliana (Mouse-ear cress) PE=2 SV=1	Thiamine pyrophosphate dependent pyruvate decarboxylase family protein [Theobroma cacao]
Oja33730	0	0.146058	4.34095	6.80445e-12	5.59273	up	6.43889e-10	4.19104	up	--	--	--	--	--	--
Oja33749	27.7277	28.9657	69.4094	0.00199958	1.30708	up	0.000183688	1.17518	up	--	--	Biological Process: developmental process involved in reproduction (GO:0003006);; Cellular Component: plasma membrane (GO:0005886);; Biological Process: pollination (GO:0009856);; Cellular Component: cytoplasmic membrane-bounded vesicle (GO:0016023);; Cellular Component: anchored component of membrane (GO:0031225);; Biological Process: single-organism process (GO:0044699);; Biological Process: an…	--	GPI-anchored protein LORELEI (Precursor) GN=LRE OS=Arabidopsis thaliana (Mouse-ear cress) PE=2 SV=1	conserved hypothetical protein [Ricinus communis]
Oja33776	27.1713	4.21513	0.392718	0	-5.6396	down	0.000139263	-3.07978	down	[J]	Translation, ribosomal structure and biogenesis	Molecular Function: translation elongation factor activity (GO:0003746);; Molecular Function: GTPase activity (GO:0003924);; Molecular Function: copper ion binding (GO:0005507);; Molecular Function: GTP binding (GO:0005525);; Cellular Component: nucleolus (GO:0005730);; Cellular Component: cytosol (GO:0005829);; Cellular Component: plasma membrane (GO:0005886);; Biological Process: GTP catabolic …	K03234|3e-90|sbi:SORBI_0525s002010|hypothetical protein	Elongation factor 2 OS=Beta vulgaris (Sugar beet) PE=2 SV=1	hypothetical protein SORBIDRAFT_0525s002010 [Sorghum bicolor]
Oja33812	0	0	6.48923	1.06864e-09	5.26609	up	9.59383e-10	5.3302	up	[J]	Translation, ribosomal structure and biogenesis	Molecular Function: structural constituent of ribosome (GO:0003735);; Cellular Component: ribosome (GO:0005840);; Biological Process: translation (GO:0006412);;	K02953|5e-75|tbr:Tb10.61.1390|40S ribosomal protein S13	40S ribosomal protein S13 GN=RPS13 OS=Glycine max (Soybean) PE=2 SV=1	hypothetical protein SELMODRAFT_440805 [Selaginella moellendorffii]
Oja33838	79.4135	90.2074	191.881	0.0048837	1.25828	up	0.00435052	1.00523	up	--	--	Molecular Function: iron ion binding (GO:0005506);; Molecular Function: copper ion binding (GO:0005507);; Cellular Component: mitochondrial intermembrane space (GO:0005758);; Cellular Component: plasma membrane (GO:0005886);; Molecular Function: electron carrier activity (GO:0009055);; Molecular Function: heme binding (GO:0020037);; Biological Process: electron transport chain (GO:0022900);; Cell…	K08738|4e-67|sbi:SORBI_09g020710|hypothetical protein	Cytochrome c GN=CYTC1 OS=Helianthus annuus (Common sunflower) PE=1 SV=3	cytochrome [Cichorium intybus]
Oja33843	0.679413	0.10403	10.6615	5.66458e-12	3.72416	up	0	5.51918	up	[R]	General function prediction only	Cellular Component: nucleus (GO:0005634);; Cellular Component: cytosol (GO:0005829);; Cellular Component: plasma membrane (GO:0005886);; Biological Process: response to oxidative stress (GO:0006979);; Molecular Function: zinc ion binding (GO:0008270);; Molecular Function: 2-alkenal reductase [NAD(P)] activity (GO:0032440);; Biological Process: response to cadmium ion (GO:0046686);; Biological Pro…	--	2-alkenal reductase (NADP(+)-dependent) GN=DBR OS=Nicotiana tabacum (Common tobacco) PE=1 SV=1	PREDICTED: NADP-dependent alkenal double bond reductase P2 [Vitis vinifera]
Oja33893.1	0.216881	0.0774856	14.4529	0	5.52326	up	0	6.37557	up	--	--	Biological Process: root morphogenesis (GO:0010015);; Biological Process: regulation of hormone levels (GO:0010817);; Biological Process: cellular component organization (GO:0016043);; Biological Process: cell growth (GO:0016049);; Biological Process: primary metabolic process (GO:0044238);; Biological Process: cellular developmental process (GO:0048869);; Biological Process: developmental growth…	--	Extensin (Precursor) GN=HRGPNT3 OS=Nicotiana tabacum (Common tobacco) PE=2 SV=1	hydrolase, acting on ester bonds, putative [Ricinus communis]
Oja33893.2	0.257624	0	13.0175	1.4582e-08	4.45977	up	9.59383e-10	5.3302	up	--	--	Cellular Component: extracellular region (GO:0005576);;	--	--	hypothetical protein CARUB_v10018119mg [Capsella rubella]
Oja33900	6.25668	9.38843	33.4471	1.0256e-07	2.35416	up	1.01768e-05	1.72304	up	--	--	--	--	Sigma factor binding protein 1, chloroplastic (Precursor) GN=SIB1 OS=Arabidopsis thaliana (Mouse-ear cress) PE=1 SV=1	hypothetical protein MTR_7g089860 [Medicago truncatula]
Oja33933	0	0	6.09021	0	6.61416	up	0	6.67928	up	[J]	Translation, ribosomal structure and biogenesis	Molecular Function: translation elongation factor activity (GO:0003746);; Molecular Function: GTPase activity (GO:0003924);; Molecular Function: GTP binding (GO:0005525);; Biological Process: GTP catabolic process (GO:0006184);; Biological Process: translational elongation (GO:0006414);;	--	Elongation factor 2 OS=Beta vulgaris (Sugar beet) PE=2 SV=1	elongation factor 2, partial [Euglena gracilis]
Oja33942	83.7549	89.3446	434.935	2.40341e-12	2.35939	up	0	2.19733	up	--	--	--	--	--	--
Oja33955	0.665883	0.999188	197.344	0	7.8575	up	0	7.32731	up	--	--	--	--	--	Cell wall-associated hydrolase, partial [Medicago truncatula]
Oja33959	0.89272	0.861151	5.0992	0.000219233	2.3533	up	0.000151143	2.34384	up	--	--	Molecular Function: nucleotide binding (GO:0000166);; Biological Process: response to stimulus (GO:0050896);;	--	TMV resistance protein N GN=N OS=Nicotiana glutinosa (Tobacco) PE=1 SV=1	predicted protein [Populus trichocarpa]
Oja33967	1.95811	3.56785	13.5507	7.68341e-06	2.62432	up	0.00219598	1.77566	up	--	--	Cellular Component: membrane (GO:0016020);; Molecular Function: transferase activity, transferring glycosyl groups (GO:0016757);; Biological Process: single-organism cellular process (GO:0044763);; Molecular Function: metal ion binding (GO:0046872);; Biological Process: cellular component organization or biogenesis (GO:0071840);;	K10999|2e-37|vvi:100255463|hypothetical protein LOC100255463	Cellulose synthase A catalytic subunit 6 [UDP-forming] GN=MVP7.7 OS=Arabidopsis thaliana (Mouse-ear cress) PE=1 SV=2	cellulose synthase Z632 [Zinnia elegans]
Oja33985	0	0	8.12424	0	6.88671	up	0	6.95194	up	[J]	Translation, ribosomal structure and biogenesis	--	K02930|0.0|tcr:504121.30|60S ribosomal protein L4	60S ribosomal protein L4-1 GN=RPL4A OS=Arabidopsis thaliana (Mouse-ear cress) PE=2 SV=1	60S ribosomal protein L4 [Puccinia graminis f. sp. tritici CRL 75-36-700-3]
Oja33999	0	0	29.325	4.44089e-16	6.11778	up	0	6.18264	up	--	--	--	--	--	--
Oja34006	271.971	161.884	81.2234	1.64903e-06	-1.7555	down	0.000877951	-1.07691	down	--	--	Molecular Function: copper ion binding (GO:0005507);; Molecular Function: electron carrier activity (GO:0009055);; Biological Process: pollination (GO:0009856);; Cellular Component: cytoplasmic membrane-bounded vesicle (GO:0016023);; Cellular Component: apoplast (GO:0048046);; Biological Process: anther development (GO:0048653);;	--	Basic blue protein OS=Cucumis sativus (Cucumber) PE=1 SV=1	Copper binding protein 6 [Theobroma cacao]
Oja34016	6.75496	11.2082	29.9656	9.66922e-09	2.1216	up	3.1225e-05	1.32966	up	[O]	Posttranslational modification, protein turnover, chaperones	Molecular Function: glutathione transferase activity (GO:0004364);; Cellular Component: plasma membrane (GO:0005886);; Biological Process: fatty acid beta-oxidation (GO:0006635);; Biological Process: response to oxidative stress (GO:0006979);; Biological Process: toxin catabolic process (GO:0009407);; Biological Process: response to cyclopentenone (GO:0010583);; Biological Process: proteasome-med…	--	Probable glutathione S-transferase OS=Nicotiana tabacum (Common tobacco) PE=2 SV=1	Dcarg-1 [Daucus carota]
Oja34020	0.511241	8.65774	23.2493	0	5.16053	up	0.000394107	1.32973	up	[G]	Carbohydrate transport and metabolism	Molecular Function: 6-phosphofructokinase activity (GO:0003872);; Molecular Function: ATP binding (GO:0005524);; Cellular Component: cell wall (GO:0005618);; Cellular Component: 6-phosphofructokinase complex (GO:0005945);; Biological Process: fructose 6-phosphate metabolic process (GO:0006002);; Biological Process: glycolysis (GO:0006096);; Biological Process: embryo development ending in seed do…	K00895|5e-59|vvi:100244809|hypothetical protein LOC100244809	Pyrophosphate--fructose 6-phosphate 1-phosphotransferase subunit beta 2 GN=T24H24.15 OS=Arabidopsis thaliana (Mouse-ear cress) PE=2 SV=1	PREDICTED: pyrophosphate--fructose 6-phosphate 1-phosphotransferase subunit beta [Vitis vinifera]
Oja34035	35.3822	36.7512	14.0706	0.00229155	-1.33732	down	1.51281e-06	-1.46153	down	--	--	Cellular Component: intracellular organelle (GO:0043229);;	K11275|1e-54|rcu:RCOM_0292320|histone h1/h5, putative	Histone H1 OS=Solanum pennellii (Tomato) PE=2 SV=1	histone H1 variant [Solanum chilense]
Oja34055	1.02309	1.64485	118.001	0	6.4248	up	0	5.83589	up	--	--	--	--	--	--
Oja34060	416.929	521.932	168.493	0.00377976	-1.32016	down	2.93743e-11	-1.71366	down	--	--	Biological Process: single-organism process (GO:0044699);;	--	Light-regulated protein (Precursor) OS=Oryza sativa subsp. japonica (Rice) PE=2 SV=1	PREDICTED: light-regulated protein [Vitis vinifera]
Oja34063	0.469908	1.04089	8.39644	0	4.03002	up	0	2.88404	up	--	--	Biological Process: metabolic process (GO:0008152);; Biological Process: cellular process (GO:0009987);; Molecular Function: hydrolase activity (GO:0016787);; Biological Process: single-organism process (GO:0044699);; Biological Process: innate immune response (GO:0045087);;	--	--	EDS1-like protein [Nicotiana benthamiana]
Oja34065	23.0597	12.8179	57.6999	0.00196663	1.30686	up	9.76996e-15	2.08147	up	--	--	Molecular Function: DNA binding (GO:0003677);; Molecular Function: sequence-specific DNA binding transcription factor activity (GO:0003700);; Cellular Component: nucleus (GO:0005634);; Biological Process: regulation of transcription, DNA-templated (GO:0006355);; Biological Process: single-organism process (GO:0044699);; Biological Process: response to stimulus (GO:0050896);;	--	Ethylene-responsive transcription factor 2 GN=ERF2 OS=Nicotiana sylvestris (Wood tobacco) PE=2 SV=1	ethylene response factor 2.2 [Bupleurum kaoi]
Oja34066	32.806	16.0206	1.386	0	-4.45399	down	0	-3.4999	down	--	--	Cellular Component: nucleus (GO:0005634);; Molecular Function: zinc ion binding (GO:0008270);; Biological Process: response to brassinosteroid (GO:0009741);; Biological Process: response to chitin (GO:0010200);; Biological Process: cellular cation homeostasis (GO:0030003);; Biological Process: divalent metal ion transport (GO:0070838);;	--	E3 ubiquitin-protein ligase RHA1B GN=RHA1B OS=Arabidopsis thaliana (Mouse-ear cress) PE=2 SV=1	Zinc finger protein, putative [Theobroma cacao]
Oja34071	0.499221	5.88582	19.4673	0	4.99008	up	3.36627e-06	1.62609	up	--	--	--	--	Pollen-specific protein-like At4g18596 (Precursor) GN=At4g18596 OS=Arabidopsis thaliana (Mouse-ear cress) PE=2 SV=1	unnamed protein product [Vitis vinifera]
Oja34108	4.40721	6.88877	0.100857	9.56604e-08	-4.34728	down	6.17284e-14	-5.08063	down	--	--	--	--	--	PREDICTED: uncharacterized protein LOC100249959 [Vitis vinifera]
Oja34144	10.9715	8.56272	0.351022	2.498e-13	-4.50337	down	8.33444e-13	-4.2371	down	--	--	--	--	Phytosulfokine-beta (Precursor) GN=T16K5.130 OS=Arabidopsis thaliana (Mouse-ear cress) PE=2 SV=2	PREDICTED: phytosulfokines 3 [Vitis vinifera]
Oja34160	837.612	171.917	2.966	0	-8.14036	down	0	-5.92611	down	[U]	Intracellular trafficking, secretion, and vesicular transport	--	--	--	conserved hypothetical protein [Ricinus communis]
Oja34208	3.77382	4.72937	11.9897	0.000198498	1.63426	up	0.00184309	1.2467	up	[G]	Carbohydrate transport and metabolism	Molecular Function: hydrolase activity, hydrolyzing O-glycosyl compounds (GO:0004553);; Biological Process: metabolic process (GO:0008152);;	--	Alpha-N-arabinofuranosidase (Precursor) GN=Xyl2 OS=Medicago sativa subsp. varia (Alfalfa) PE=2 SV=1	Glycosyl hydrolase family protein [Theobroma cacao]
Oja34214	6.81095	8.92235	20.7821	0.000174543	1.58173	up	0.00387275	1.12882	up	--	--	Cellular Component: ubiquitin ligase complex (GO:0000151);; Molecular Function: ubiquitin-protein ligase activity (GO:0004842);; Cellular Component: cytoplasm (GO:0005737);; Biological Process: protein ubiquitination (GO:0016567);;	--	U-box domain-containing protein 26 GN=PUB26 OS=Arabidopsis thaliana (Mouse-ear cress) PE=2 SV=1	PREDICTED: U-box domain-containing protein 25-like [Solanum lycopersicum]
Oja34251	15.5714	19.111	45.8187	9.08192e-05	1.53703	up	0.000356325	1.17444	up	--	--	--	--	Leucine-rich repeat extensin-like protein 5 (Precursor) GN=LRX5 OS=Arabidopsis thaliana (Mouse-ear cress) PE=2 SV=2	hydroxyproline-rich glycoprotein family protein [Arabidopsis thaliana]
Oja34258	140.99	277.885	883.506	1.55431e-15	2.63288	up	2.32252e-09	1.58531	up	--	--	Cellular Component: extracellular region (GO:0005576);; Cellular Component: plasma membrane (GO:0005886);; Cellular Component: plant-type cell wall (GO:0009505);; Molecular Function: peptidase inhibitor activity (GO:0030414);; Biological Process: killing of cells of other organism (GO:0031640);; Biological Process: defense response to fungus (GO:0050832);;	--	Defensin-like protein 2 (Precursor) GN=F5O4.13 OS=Arabidopsis thaliana (Mouse-ear cress) PE=2 SV=1	g-thionin [Panax ginseng]
Oja34281	6.15932	11.3078	26.6611	2.17256e-08	2.08589	up	0.000928056	1.14925	up	--	--	Molecular Function: pectinesterase activity (GO:0030599);; Biological Process: negative regulation of catalytic activity (GO:0043086);; Molecular Function: pectinesterase inhibitor activity (GO:0046910);;	--	21 kDa protein (Precursor) OS=Daucus carota (Carrot) PE=2 SV=1	PREDICTED: 21 kDa protein-like [Solanum lycopersicum]
Oja34296	9.58202	6.37997	39.2312	5.83874e-07	1.99839	up	9.38138e-14	2.50489	up	[R]	General function prediction only	--	--	--	hypothetical protein VITISV_009033 [Vitis vinifera]
Oja34310	2181.61	29.1287	1.15626	0	-10.7427	down	0	-4.59749	down	--	--	Cellular Component: nucleus (GO:0005634);; Cellular Component: cytoplasm (GO:0005737);; Biological Process: zinc ion transport (GO:0006829);; Cellular Component: membrane (GO:0016020);; Biological Process: terpenoid biosynthetic process (GO:0016114);;	--	EC protein homolog 2 GN=At2g23240 OS=Arabidopsis thaliana (Mouse-ear cress) PE=2 SV=2	metallothionein-like protein [Sesamum indicum]
Oja34311	396.403	132.042	39.6473	0	-3.32964	down	1.17412e-11	-1.81448	down	[G]	Carbohydrate transport and metabolism	Molecular Function: protein binding (GO:0005515);; Cellular Component: mitochondrion (GO:0005739);; Cellular Component: vacuole (GO:0005773);; Biological Process: acetyl-CoA metabolic process (GO:0006084);; Biological Process: iron ion transport (GO:0006826);; Biological Process: water transport (GO:0006833);; Biological Process: response to water deprivation (GO:0009414);; Biological Process: re…	--	Aquaporin PIP 1-3 OS=Oryza sativa subsp. japonica (Rice) PE=2 SV=2	putative transmembrane protein, partial [Pringlea antiscorbutica]
Oja34322	2.93546	1.39835	17.6451	1.03937e-09	2.53052	up	0	3.48422	up	--	--	Biological Process: response to biotic stimulus (GO:0009607);; Biological Process: type I hypersensitivity (GO:0016068);;	--	Kirola OS=Actinidia deliciosa (Kiwi) PE=1 SV=1	major latex-like protein [Panax ginseng]
Oja34364	4.71528	38.6656	86.6793	0	4.16503	up	0.000907182	1.0803	up	--	--	Cellular Component: chloroplast (GO:0009507);;	--	--	PREDICTED: uncharacterized protein LOC101255844 [Solanum lycopersicum]
Oja34369	0.318567	0.341446	5.7389	5.34767e-11	3.8375	up	1.26051e-11	3.71352	up	[KAD]	--	--	K09422|4e-67|pop:POPTR_574574|MYB064	Myb-related protein 308 GN=MYB308 OS=Antirrhinum majus (Garden snapdragon) PE=2 SV=1	PREDICTED: myb-related protein Myb4-like [Solanum lycopersicum]
Oja34373	1.50515	1.27362	5.22109	0.00755634	1.71216	up	0.00140971	1.87518	up	--	--	--	--	--	PREDICTED: uncharacterized protein LOC101245093 [Solanum lycopersicum]
Oja34409	1.18256	0.828741	4.69634	0.000165953	1.92259	up	3.30922e-07	2.34425	up	--	--	Molecular Function: serine-type carboxypeptidase activity (GO:0004185);; Cellular Component: lysosome (GO:0005764);; Biological Process: proteolysis (GO:0006508);; Cellular Component: chloroplast (GO:0009507);; Cellular Component: cytoplasmic membrane-bounded vesicle (GO:0016023);; Biological Process: glucosinolate biosynthetic process (GO:0019761);;	K01285|0.0|rcu:RCOM_0700730|lysosomal pro-X carboxypeptidase, putative (EC:3.4.16.2)	Probable serine protease EDA2 (Precursor) GN=EDA2 OS=Arabidopsis thaliana (Mouse-ear cress) PE=2 SV=2	PREDICTED: lysosomal Pro-X carboxypeptidase-like [Solanum lycopersicum]
Oja34430	0.392536	1.43047	8.62368	2.67342e-13	4.11997	up	6.11161e-08	2.43245	up	[O]	Posttranslational modification, protein turnover, chaperones	Molecular Function: glutathione transferase activity (GO:0004364);; Biological Process: glutathione metabolic process (GO:0006749);; Biological Process: toxin catabolic process (GO:0009407);; Cellular Component: chloroplast (GO:0009507);; Biological Process: response to salt stress (GO:0009651);; Biological Process: de-etiolation (GO:0009704);; Biological Process: proline transport (GO:0015824);;…	K00799|4e-84|rcu:RCOM_0699100|glutathione s-transferase, putative (EC:4.4.1.5)	Glutathione S-transferase U17 GN=At1g10370 OS=Arabidopsis thaliana (Mouse-ear cress) PE=2 SV=1	glutathione s-transferase, putative [Ricinus communis]
Oja34433	5.75315	14.8237	0.376665	7.93809e-14	-3.77477	down	0	-5.20927	down	--	--	Biological Process: cell morphogenesis (GO:0000902);; Biological Process: cell growth (GO:0016049);; Biological Process: Golgi vesicle transport (GO:0048193);;	--	--	TLD-domain containing nucleolar protein isoform 1 [Theobroma cacao]
Oja34438	0	0	6.41676	1.0216e-08	5.10464	up	1.16975e-08	5.16855	up	[J]	Translation, ribosomal structure and biogenesis	Cellular Component: intracellular (GO:0005622);;	K02912|2e-66|tcr:504069.30|60S ribosomal protein L32	60S ribosomal protein L32-1 GN=RPL32A OS=Arabidopsis thaliana (Mouse-ear cress) PE=2 SV=2	hypothetical protein BATDEDRAFT_92154 [Batrachochytrium dendrobatidis JAM81]
Oja34466	11.8775	29.233	85.1673	1.11022e-15	2.81336	up	5.23184e-07	1.45554	up	--	--	Biological Process: response to auxin (GO:0009733);;	--	--	PREDICTED: uncharacterized protein LOC101268293 [Solanum lycopersicum]
Oja34485	0	0.949061	12.5364	0	6.5777	up	6.63913e-14	3.48372	up	--	--	--	--	--	metal ion binding protein, putative [Ricinus communis]
Oja34494	0.256544	0.274969	20.008	8.33111e-13	5.07269	up	2.11497e-13	5.03189	up	--	--	Cellular Component: plastid (GO:0009536);;	--	--	predicted protein [Populus trichocarpa]
Oja34518	0.428652	0.229719	85.4604	0	6.89275	up	0	7.36699	up	--	--	--	--	--	Cell wall-associated hydrolase, partial [Medicago truncatula]
Oja34559	12.6065	1.86957	29.8728	0.00911847	1.22426	up	0	3.84746	up	--	--	Biological Process: post-embryonic development (GO:0009791);; Biological Process: single-organism developmental process (GO:0044767);; Biological Process: system development (GO:0048731);;	K09287|2e-27|pop:POPTR_814048|RAV2	AP2/ERF and B3 domain-containing transcription repressor RAV2 OS=Arabidopsis thaliana (Mouse-ear cress) PE=2 SV=1	RAV transcription factor [Camellia sinensis]
Oja34570	52.2031	116.418	309.073	1.65423e-14	2.54957	up	3.04695e-06	1.32486	up	--	--	Cellular Component: extracellular space (GO:0005615);; Biological Process: calcium ion transport (GO:0006816);; Biological Process: Golgi organization (GO:0007030);; Biological Process: response to salt stress (GO:0009651);; Biological Process: cysteine biosynthetic process (GO:0019344);; Biological Process: cell wall biogenesis (GO:0042546);;	--	Pollen-specific protein C13 (Precursor) GN=MGS1 OS=Zea mays (Maize) PE=2 SV=1	PREDICTED: pollen-specific protein C13-like [Vitis vinifera]
Oja34576	14.2115	12.6383	39.9319	0.000184328	1.47253	up	3.28511e-08	1.57203	up	--	--	Molecular Function: peroxidase activity (GO:0004601);; Biological Process: response to oxidative stress (GO:0006979);; Molecular Function: heme binding (GO:0020037);; Molecular Function: metal ion binding (GO:0046872);; Biological Process: oxidation-reduction process (GO:0055114);;	--	Peroxidase 52 (Precursor) GN=K18I23.14 OS=Arabidopsis thaliana (Mouse-ear cress) PE=2 SV=1	peroxidase [Populus alba x Populus glandulosa]
Oja34585	38.9823	78.1478	172.372	4.98724e-10	2.12771	up	0.00142322	1.05722	up	--	--	--	--	--	PREDICTED: uncharacterized protein LOC101248846 [Solanum lycopersicum]
Oja34599	9.5919	26.1543	60.0148	7.57172e-14	2.61909	up	0.000722197	1.11253	up	--	--	Biological Process: gibberellic acid mediated signaling pathway (GO:0009740);; Biological Process: cysteine biosynthetic process (GO:0019344);; Biological Process: cell redox homeostasis (GO:0045454);;	--	Gibberellin-regulated protein 4 (Precursor) GN=GASA4 OS=Arabidopsis thaliana (Mouse-ear cress) PE=1 SV=2	PREDICTED: gibberellin-regulated protein 4-like [Cicer arietinum]
Oja34600	2.51299	2.09492	9.30361	0.00047841	1.82457	up	1.53566e-05	2.01048	up	--	--	Cellular Component: mitochondrion (GO:0005739);; Cellular Component: membrane (GO:0016020);; Cellular Component: cytoplasmic membrane-bounded vesicle (GO:0016023);;	--	--	PREDICTED: uncharacterized protein LOC101263460 [Solanum lycopersicum]
Oja34615	0.874704	2.10943	93.2001	0	6.31082	up	0	5.2155	up	--	--	--	--	--	--
Oja34632	15.4353	11.3968	3.98308	1.02139e-06	-1.95014	down	4.26928e-06	-1.5845	down	[C]	Energy production and conversion	Molecular Function: oxidoreductase activity (GO:0016491);; Molecular Function: metal ion binding (GO:0046872);;	--	Alcohol dehydrogenase GN=ADH OS=Malus domestica (Apple) PE=2 SV=1	alcohol dehydrogenase [Olea europaea]
Oja34633	0.0546646	0	6.66519	0	5.7085	up	0	6.5799	up	[R]	General function prediction only	Biological Process: gibberellin metabolic process (GO:0009685);; Molecular Function: C-19 gibberellin 2-beta-dioxygenase activity (GO:0052634);; Molecular Function: C-20 gibberellin 2-beta-dioxygenase activity (GO:0052635);;	--	Gibberellin 2-beta-dioxygenase 8 GN=GA2OX8 OS=Arabidopsis thaliana (Mouse-ear cress) PE=1 SV=2	PREDICTED: gibberellin 2-beta-dioxygenase 8 [Vitis vinifera]
Oja34656	665.927	172.996	46.2675	0	-3.85988	down	2.10942e-15	-1.98495	down	--	--	Cellular Component: cytoplasm (GO:0005737);; Biological Process: response to oxidative stress (GO:0006979);; Cellular Component: plasmodesma (GO:0009506);; Biological Process: raffinose catabolic process (GO:0034484);; Molecular Function: galactinol-sucrose galactosyltransferase activity (GO:0047274);; Molecular Function: raffinose alpha-galactosidase activity (GO:0052692);; Biological Process: r…	--	Probable galactinol--sucrose galactosyltransferase 2 GN=T8H10.120 OS=Arabidopsis thaliana (Mouse-ear cress) PE=2 SV=2	JMS10C05.2 [Jatropha curcas]
Oja34664	1.02045	1.8229	8.71828	3.52242e-07	2.9068	up	7.15921e-05	2.09361	up	--	--	--	--	Receptor-like protein 12 (Precursor) GN=RLP12 OS=Arabidopsis thaliana (Mouse-ear cress) PE=2 SV=2	Receptor like protein 33 [Theobroma cacao]
Oja34669	2.31405	4.38812	20.4329	3.03535e-13	3.06509	up	1.02594e-09	2.10916	up	--	--	Molecular Function: protein binding (GO:0005515);; Cellular Component: nucleus (GO:0005634);; Biological Process: signal transduction (GO:0007165);; Biological Process: response to organic substance (GO:0010033);; Biological Process: regulation of systemic acquired resistance (GO:0010112);; Biological Process: defense response to bacterium (GO:0042742);; Biological Process: negative regulation of…	--	Protein NIM1-INTERACTING 1 GN=NIMIN-1 OS=Arabidopsis thaliana (Mouse-ear cress) PE=1 SV=1	predicted protein [Populus trichocarpa]
Oja34671	1.7214	0.461257	12.4483	5.06326e-07	2.7108	up	9.28702e-13	4.22975	up	--	--	Molecular Function: hydrolase activity, hydrolyzing O-glycosyl compounds (GO:0004553);; Cellular Component: cell wall (GO:0005618);; Biological Process: cellular glucan metabolic process (GO:0006073);; Molecular Function: xyloglucan:xyloglucosyl transferase activity (GO:0016762);; Cellular Component: apoplast (GO:0048046);;	--	Probable xyloglucan endotransglucosylase/hydrolase protein 16 (Precursor) GN=XTH16 OS=Arabidopsis thaliana (Mouse-ear cress) PE=2 SV=2	PREDICTED: probable xyloglucan endotransglucosylase/hydrolase protein 16-like [Fragaria vesca subsp. vesca]
Oja34708	0	0.16929	62.9798	0	9.79495	up	0	7.99505	up	--	--	--	--	--	--
Oja34722	44.954	26.4749	676.229	0	3.89433	up	0	4.58681	up	--	--	Cellular Component: integral component of membrane (GO:0016021);;	--	14 kDa proline-rich protein DC2.15 (Precursor) OS=Daucus carota (Carrot) PE=2 SV=1	RecName: Full=14 kDa proline-rich protein DC2.15; Flags: Precursor
Oja34729	6.44123	55.2306	24.8596	4.12651e-05	1.8973	up	0.000452051	-1.22721	down	[T]	Signal transduction mechanisms	Molecular Function: protein histidine kinase activity (GO:0004673);; Molecular Function: binding (GO:0005488);; Biological Process: response to stress (GO:0006950);; Biological Process: signal transduction (GO:0007165);; Biological Process: phosphorylation (GO:0016310);; Molecular Function: signaling receptor activity (GO:0038023);; Biological Process: primary metabolic process (GO:0044238);; Bio…	K14489|2e-46|vvi:100254304|similar to cytokinin receptor 1	Histidine kinase 4 GN=T23K3.2 OS=Arabidopsis thaliana (Mouse-ear cress) PE=1 SV=1	PREDICTED: histidine kinase 4-like [Vitis vinifera]
Oja34742	12.7409	15.8751	48.9838	1.47377e-07	1.92051	up	1.6215e-07	1.53681	up	--	--	--	--	S-norcoclaurine synthase (Precursor) OS=Thalictrum flavum subsp. glaucum (Yellow meadow rue) PE=1 SV=1	hypothetical protein PRUPE_ppa021815mg [Prunus persica]
Oja34753	0.822282	0.13559	8.26814	6.33331e-11	3.19008	up	0	5.21315	up	[KAD]	--	Biological Process: response to hormone (GO:0009725);; Biological Process: response to oxygen-containing compound (GO:1901700);;	K09422|4e-87|vvi:100233135|MYB14	Myb-related protein Myb4 GN=OSJNBa0073E02.6 OS=Oryza sativa subsp. japonica (Rice) PE=2 SV=2	Myb domain protein 13, putative [Theobroma cacao]
Oja34776	494.673	251.103	97.3214	5.71387e-12	-2.35786	down	9.0493e-08	-1.44946	down	[O]	Posttranslational modification, protein turnover, chaperones	Biological Process: protein folding (GO:0006457);; Biological Process: hyperosmotic response (GO:0006972);; Biological Process: response to heat (GO:0009408);; Biological Process: response to high light intensity (GO:0009644);; Biological Process: response to hydrogen peroxide (GO:0042542);; Molecular Function: unfolded protein binding (GO:0051082);;	--	17.3 kDa class II heat shock protein OS=Solanum peruvianum (Peruvian tomato) PE=1 SV=1	small heat shock protein [Petroselinum crispum]
Oja34779	3.67748	3.01416	17.2275	9.75783e-07	2.17101	up	1.01012e-09	2.38191	up	--	--	--	--	--	predicted protein [Populus trichocarpa]
Oja34815	3.88545	6.24675	33.3311	3.44169e-15	3.04745	up	1.25122e-13	2.31211	up	[G]	Carbohydrate transport and metabolism	Molecular Function: glyceraldehyde-3-phosphate dehydrogenase (NAD+) (phosphorylating) activity (GO:0004365);; Molecular Function: copper ion binding (GO:0005507);; Cellular Component: cell wall (GO:0005618);; Cellular Component: nucleolus (GO:0005730);; Cellular Component: mitochondrial envelope (GO:0005740);; Cellular Component: vacuolar membrane (GO:0005774);; Cellular Component: Golgi apparatu…	K00134|1e-136|ath:AT3G04120|GAPC1	Glyceraldehyde-3-phosphate dehydrogenase GAPC2, cytosolic GN=T6J4.17 OS=Arabidopsis thaliana (Mouse-ear cress) PE=1 SV=1	glyceraldehyde-3-phosphate dehydrogenase [Eleutherococcus senticosus]
Oja34832	0	0.22247	6.00399	2.77556e-15	6.03056	up	9.28702e-13	4.22975	up	--	--	--	--	--	Uncharacterized protein isoform 1 [Theobroma cacao]
Oja34870	6.93466	13.9125	31.5765	2.91007e-09	2.16074	up	0.00162597	1.09553	up	--	--	--	--	36.4 kDa proline-rich protein GN=TPRP-F1 OS=Solanum lycopersicum (Tomato) PE=2 SV=1	PREDICTED: uncharacterized protein LOC100804732 [Glycine max]
Oja34876	0.592058	0.126916	8.32449	1.80602e-08	3.48592	up	4.2627e-12	4.8847	up	--	--	Biological Process: response to stress (GO:0006950);; Biological Process: single-organism cellular process (GO:0044763);; Biological Process: regulation of cellular process (GO:0050794);; Biological Process: response to oxygen-containing compound (GO:1901700);;	--	--	conserved hypothetical protein [Ricinus communis]
Oja34877.1	0.779435	1.9493	17.1235	3.09685e-09	3.94187	up	8.9616e-07	2.86319	up	--	--	--	--	--	--
Oja34877.2	4.98766	7.53905	31.7486	1.00415e-10	2.616	up	5.74076e-09	1.96927	up	[M]	Cell wall/membrane/envelope biogenesis	Cellular Component: extracellular region (GO:0005576);; Cellular Component: vacuole (GO:0005773);; Biological Process: cell adhesion (GO:0007155);;	--	Fasciclin-like arabinogalactan protein 16 (Precursor) GN=FLA16 OS=Arabidopsis thaliana (Mouse-ear cress) PE=2 SV=1	PREDICTED: fasciclin-like arabinogalactan protein 16-like isoform X2 [Cicer arietinum]
Oja34911	0.46694	0.667299	4.55923	1.88304e-08	3.09634	up	2.26778e-07	2.58007	up	[I]	Lipid transport and metabolism	Biological Process: long-chain fatty acid metabolic process (GO:0001676);; Molecular Function: long-chain fatty acid-CoA ligase activity (GO:0004467);; Cellular Component: endoplasmic reticulum (GO:0005783);; Biological Process: fatty acid biosynthetic process (GO:0006633);; Biological Process: systemic acquired resistance (GO:0009627);; Biological Process: wax biosynthetic process (GO:0010025);;…	K01897|0.0|vvi:100248587|hypothetical protein LOC100248587	Long chain acyl-CoA synthetase 1 GN=T8I13.8 OS=Arabidopsis thaliana (Mouse-ear cress) PE=2 SV=1	PREDICTED: long chain acyl-CoA synthetase 1 [Vitis vinifera]
Oja34919	3.91644	3.14829	13.5207	0.00132054	1.72682	up	3.3593e-05	1.96274	up	[R]	General function prediction only	Molecular Function: GTPase activity (GO:0003924);; Molecular Function: GTP binding (GO:0005525);; Cellular Component: intracellular (GO:0005622);; Cellular Component: plasma membrane (GO:0005886);; Biological Process: GTP catabolic process (GO:0006184);; Biological Process: intracellular protein transport (GO:0006886);; Biological Process: nucleocytoplasmic transport (GO:0006913);; Biological Pro…	--	Ras-related protein RABA1g GN=RABA1G OS=Arabidopsis thaliana (Mouse-ear cress) PE=2 SV=1	uncharacterized protein LOC100527366 [Glycine max]
Oja34964	2.08891	1.83185	6.18841	0.00755554	1.51585	up	0.000851295	1.63279	up	--	--	--	--	--	PREDICTED: uncharacterized protein LOC100266131 [Vitis vinifera]
Oja34977	1.00075	0.858095	5.49639	0.000407373	2.29805	up	0.000116199	2.43841	up	--	--	--	--	--	--
Oja34985	4.51808	5.71313	13.1601	0.000466373	1.51489	up	0.00566749	1.11249	up	[G]	Carbohydrate transport and metabolism	Cellular Component: nucleus (GO:0005634);; Cellular Component: cytosol (GO:0005829);; Cellular Component: chloroplast (GO:0009507);; Biological Process: systemic acquired resistance (GO:0009627);; Biological Process: response to endoplasmic reticulum stress (GO:0034976);;	--	--	conserved hypothetical protein [Ricinus communis]
Oja34987	1.24254	0.266355	17.3339	3.40394e-13	3.62177	up	0	5.30613	up	--	--	--	--	--	PREDICTED: uncharacterized protein LOC101248852 [Solanum lycopersicum]
Oja34992	10.3267	9.74324	24.604	0.00927783	1.23126	up	0.000352499	1.24589	up	[C]	Energy production and conversion	Cellular Component: cytosol (GO:0005829);; Biological Process: tricarboxylic acid cycle (GO:0006099);; Biological Process: iron ion transport (GO:0006826);; Molecular Function: phosphoenolpyruvate carboxylase activity (GO:0008964);; Biological Process: phloem sucrose loading (GO:0009915);; Biological Process: cellular response to iron ion starvation (GO:0010106);; Biological Process: response to …	K01595|1e-135|vvi:100267525|hypothetical protein LOC100267525	Phosphoenolpyruvate carboxylase 1 GN=PPCB OS=Flaveria trinervia (Clustered yellowtops) PE=1 SV=1	unnamed protein product [Vitis vinifera]
Oja34996	176.895	347.68	50.8234	5.84932e-07	-1.81143	down	0	-2.85557	down	--	--	Biological Process: MAPK cascade (GO:0000165);; Molecular Function: ATP binding (GO:0005524);; Cellular Component: cell wall (GO:0005618);; Cellular Component: nucleus (GO:0005634);; Biological Process: protein targeting to membrane (GO:0006612);; Biological Process: response to cold (GO:0009409);; Cellular Component: chloroplast thylakoid membrane (GO:0009535);; Biological Process: detection of …	--	Ribulose bisphosphate carboxylase/oxygenase activase, chloroplastic (Precursor) OS=Oryza sativa subsp. japonica (Rice) PE=1 SV=2	hypothetical protein PRUPE_ppa005158mg [Prunus persica]
Oja35010	45.7295	21.3762	3.86399	0	-3.56405	down	0	-2.53836	down	[Q]	Secondary metabolites biosynthesis, transport and catabolism	Molecular Function: monooxygenase activity (GO:0004497);; Molecular Function: oxidoreductase activity, acting on paired donors, with incorporation or reduction of molecular oxygen (GO:0016705);; Cellular Component: cell part (GO:0044464);; Molecular Function: metal ion binding (GO:0046872);;	--	Cytochrome P450 71B34 GN=CYP71B34 OS=Arabidopsis thaliana (Mouse-ear cress) PE=2 SV=1	4-hydroxyphenylacetaldehyde oxime monooxygenase, putative [Theobroma cacao]
Oja35016	1.25186	2.62763	6.76101	2.26175e-09	2.38756	up	0.000576612	1.27034	up	[RTKL]	--	Biological Process: MAPK cascade (GO:0000165);; Molecular Function: nucleotide binding (GO:0000166);; Molecular Function: protein serine/threonine kinase activity (GO:0004674);; Biological Process: protein phosphorylation (GO:0006468);;	--	Cysteine-rich receptor-like protein kinase 42 (Precursor) GN=CRK42 OS=Arabidopsis thaliana (Mouse-ear cress) PE=2 SV=1	hypothetical protein PRUPE_ppa022817mg [Prunus persica]
Oja35023	0.349895	6.67542	146.358	0	8.35426	up	0	4.35414	up	--	--	--	--	36.4 kDa proline-rich protein GN=TPRP-F1 OS=Solanum lycopersicum (Tomato) PE=2 SV=1	unnamed protein product [Daucus carota]
Oja35025	0.227923	0.0977168	4.35633	1.16837e-11	3.92167	up	4.32987e-15	4.76644	up	[O]	Posttranslational modification, protein turnover, chaperones	Cellular Component: ubiquitin ligase complex (GO:0000151);; Molecular Function: ubiquitin-protein ligase activity (GO:0004842);; Biological Process: protein ubiquitination (GO:0016567);;	--	E3 ubiquitin-protein ligase PUB23 GN=PUB23 OS=Arabidopsis thaliana (Mouse-ear cress) PE=1 SV=1	Plant U-box 23 [Theobroma cacao]
Oja35030	1.29196	2.30792	9.1773	7.14183e-08	2.7101	up	4.3242e-05	1.86181	up	--	--	Molecular Function: sequence-specific DNA binding transcription factor activity (GO:0003700);; Biological Process: regulation of transcription, DNA-templated (GO:0006355);; Molecular Function: sequence-specific DNA binding (GO:0043565);;	K13424|6e-44|pop:POPTR_577093|hypothetical protein	Probable WRKY transcription factor 33 GN=WRKY33 OS=Arabidopsis thaliana (Mouse-ear cress) PE=1 SV=2	zinc-finger type transcription factor WRKY1 [Petroselinum crispum]
Oja35051	1.70009	2.07067	7.21526	0.000133057	2.0076	up	0.000764522	1.67371	up	[TZDR]	--	Biological Process: MAPK cascade (GO:0000165);; Biological Process: respiratory burst involved in defense response (GO:0002679);; Molecular Function: calcium ion binding (GO:0005509);; Biological Process: protein targeting to membrane (GO:0006612);; Biological Process: ethylene biosynthetic process (GO:0009693);; Biological Process: salicylic acid biosynthetic process (GO:0009697);; Biological Pr…	K13448|2e-52|pop:POPTR_1080059|hypothetical protein	Calcium-binding protein CML37 GN=CML37 OS=Arabidopsis thaliana (Mouse-ear cress) PE=2 SV=1	PREDICTED: calcium-binding protein CML38-like [Solanum lycopersicum]
Oja35136	15.0814	18.6973	2.21393	1.46177e-10	-2.73063	down	0	-3.11044	down	--	--	--	--	--	hypothetical protein MTR_2g026420 [Medicago truncatula]
Oja35155	4.65794	3.15314	0.875201	5.02768e-05	-2.32048	down	0.00579237	-1.84119	down	--	--	Molecular Function: 1-acylglycerol-3-phosphate O-acyltransferase activity (GO:0003841);; Molecular Function: glycerol-3-phosphate O-acyltransferase activity (GO:0004366);; Cellular Component: mitochondrion (GO:0005739);; Biological Process: phosphatidylglycerol biosynthetic process (GO:0006655);; Biological Process: flower development (GO:0009908);; Biological Process: cutin biosynthetic process …	K13508|0.0|vvi:100264832|hypothetical protein LOC100264832	Glycerol-3-phosphate 2-O-acyltransferase 6 GN=GPAT6 OS=Arabidopsis thaliana (Mouse-ear cress) PE=1 SV=1	PREDICTED: glycerol-3-phosphate acyltransferase 6 [Vitis vinifera]
Oja35163	1.08371	0.165934	10.0335	2.15306e-10	3.08075	up	0	5.20109	up	[IQR]	--	Molecular Function: nucleotide binding (GO:0000166);; Molecular Function: 3-oxoacyl-[acyl-carrier-protein] reductase (NADPH) activity (GO:0004316);; Biological Process: oxidation-reduction process (GO:0055114);;	--	Short-chain dehydrogenase reductase 2a GN=T18N14.60 OS=Arabidopsis thaliana (Mouse-ear cress) PE=3 SV=1	NAD(P)-binding Rossmann-fold superfamily protein [Theobroma cacao]
Oja35166	12.8681	15.1357	34.6034	0.000851727	1.40586	up	0.00216587	1.10481	up	--	--	Biological Process: metabolic process (GO:0008152);; Molecular Function: raffinose alpha-galactosidase activity (GO:0052692);;	--	--	unnamed protein product [Vitis vinifera]
Oja35168	6.79992	14.5766	65.9028	0	3.24808	up	5.10703e-15	2.08819	up	[KAD]	--	Molecular Function: DNA binding (GO:0003677);; Molecular Function: chromatin binding (GO:0003682);;	K09422|1e-75|vvi:100244605|hypothetical protein LOC100244605	Anthocyanin regulatory C1 protein GN=C1 OS=Zea mays (Maize) PE=2 SV=1	transcription factor DcMYB3-2 [Daucus carota]
Oja35181	0.114921	0	14.6433	0	5.77138	up	0	6.64281	up	[J]	Translation, ribosomal structure and biogenesis	Cellular Component: cytoplasm (GO:0005737);; Cellular Component: ribonucleoprotein complex (GO:0030529);;	K02925|0.0|tbr:Tb927.4.1800|ribosomal protein L3, mitochondrial	60S ribosomal protein L3 GN=RPL3 OS=Oryza sativa subsp. japonica (Rice) PE=2 SV=2	predicted protein [Physcomitrella patens subsp. patens]
Oja35182	0.716318	2.08393	28.7199	0	5.18382	up	0	3.66256	up	[I]	Lipid transport and metabolism	Molecular Function: C-4 methylsterol oxidase activity (GO:0000254);; Molecular Function: iron ion binding (GO:0005506);; Biological Process: fatty acid biosynthetic process (GO:0006633);; Cellular Component: integral component of membrane (GO:0016021);; Biological Process: oxidation-reduction process (GO:0055114);;	--	Sphinganine C(4)-monooxygenase 1 GN=SBH1 OS=Arabidopsis thaliana (Mouse-ear cress) PE=1 SV=1	PREDICTED: sphingoid base hydroxylase 2 isoform 1 [Vitis vinifera]
Oja35191	5.60019	3.19327	17.8642	9.72101e-06	1.65478	up	0	2.39106	up	[S]	Function unknown	Molecular Function: iron ion transmembrane transporter activity (GO:0005381);; Cellular Component: plasma membrane (GO:0005886);; Biological Process: oligopeptide transport (GO:0006857);; Biological Process: response to nematode (GO:0009624);; Biological Process: response to iron ion (GO:0010039);; Biological Process: response to zinc ion (GO:0010043);; Molecular Function: oligopeptide transporte…	--	Metal-nicotianamine transporter YSL3 GN=YSL3 OS=Arabidopsis thaliana (Mouse-ear cress) PE=2 SV=1	hypothetical protein PRUPE_ppa002475mg [Prunus persica]
Oja35192	2.04224	1.09446	22.2729	2.19857e-12	3.3148	up	0	4.05944	up	--	--	--	--	--	hypothetical protein PRUPE_ppa009523mg [Prunus persica]
Oja35216	0.746563	0.666817	4.96597	5.08076e-08	2.63314	up	7.2942e-10	2.72398	up	[S]	Function unknown	Biological Process: response to light stimulus (GO:0009416);; Molecular Function: hydrolase activity (GO:0016787);;	--	Probable leucine-rich repeat receptor-like protein kinase At1g35710 (Precursor) GN=At1g35710 OS=Arabidopsis thaliana (Mouse-ear cress) PE=2 SV=1	hypothetical protein PRUPE_ppa004030mg [Prunus persica]
Oja35218	0.955763	1.20518	5.74339	8.96177e-07	2.48349	up	4.50294e-06	2.10815	up	--	--	--	--	Uncharacterized protein At5g23160 GN=At5g23160 OS=Arabidopsis thaliana (Mouse-ear cress) PE=2 SV=1	Uncharacterized protein isoform 2 [Theobroma cacao]
Oja35233	0.0926508	0	5.39397	7.906e-10	4.65917	up	3.25121e-11	5.52981	up	[J]	Translation, ribosomal structure and biogenesis	Cellular Component: ribonucleoprotein complex (GO:0030529);; Cellular Component: intracellular non-membrane-bounded organelle (GO:0043232);; Cellular Component: cytoplasmic part (GO:0044444);;	--	60S ribosomal protein L13-3 GN=RPL13D OS=Arabidopsis thaliana (Mouse-ear cress) PE=2 SV=1	predicted protein [Hordeum vulgare subsp. vulgare]
Oja35237	41.4954	42.7927	11.4979	9.11253e-07	-1.85595	down	3.21465e-12	-1.97	down	[IQ]	--	Cellular Component: mitochondrion (GO:0005739);; Cellular Component: cytosol (GO:0005829);; Molecular Function: o-succinylbenzoate-CoA ligase activity (GO:0008756);; Cellular Component: plasmodesma (GO:0009506);; Cellular Component: chloroplast stroma (GO:0009570);; Biological Process: positive regulation of seed germination (GO:0010030);; Biological Process: response to nitrate (GO:0010167);; Bi…	--	4-coumarate--CoA ligase-like 10 GN=T2J13.170 OS=Arabidopsis thaliana (Mouse-ear cress) PE=2 SV=1	acyl:coa ligase [Populus trichocarpa]
Oja35303	0.769281	5.11209	12.8444	1.44329e-15	3.87874	up	0.00493513	1.2311	up	--	--	--	--	Ocs element-binding factor 1 GN=OBF1 OS=Zea mays (Maize) PE=2 SV=2	Ocs element-binding factor, putative [Ricinus communis]
Oja35308	0.376468	0	16.9549	1.28907e-07	4.29832	up	1.16975e-08	5.16855	up	--	--	--	--	--	hypothetical protein MTR_3g035620 [Medicago truncatula]
Oja35340	2.86626	2.77952	9.07057	0.00103839	1.61793	up	0.000187475	1.59485	up	--	--	Cellular Component: mitochondrion (GO:0005739);;	--	--	unnamed protein product [Vitis vinifera]
Oja35341.1	1.0342	4.43389	286.278	0	7.68538	up	0	5.83256	up	--	--	--	--	--	predicted protein [Populus trichocarpa]
Oja35341.2	4.473	5.30792	369.207	0	6.28717	up	0	5.98611	up	--	--	Biological Process: transport (GO:0006810);;	--	--	Cell wall-associated hydrolase, partial [Medicago truncatula]
Oja35379	0.962794	1.76904	5.59012	1.02205e-05	2.41636	up	0.00619392	1.53298	up	--	--	Cellular Component: Golgi apparatus (GO:0005794);; Biological Process: protein glycosylation (GO:0006486);; Cellular Component: integral component of membrane (GO:0016021);; Molecular Function: galactosylxylosylprotein 3-beta-galactosyltransferase activity (GO:0047220);; Molecular Function: beta-1,3-galactosyltransferase activity (GO:0048531);;	--	Beta-1,3-galactosyltransferase 7 OS=Arabidopsis thaliana (Mouse-ear cress) PE=2 SV=1	PREDICTED: beta-1,3-galactosyltransferase 7 [Vitis vinifera]
Oja35380	0.101908	0.32768	8.61949	1.01363e-13	5.18782	up	2.03226e-12	4.1933	up	[J]	Translation, ribosomal structure and biogenesis	Molecular Function: structural constituent of ribosome (GO:0003735);; Cellular Component: nucleolus (GO:0005730);; Cellular Component: vacuole (GO:0005773);; Cellular Component: plasma membrane (GO:0005886);; Biological Process: translation (GO:0006412);; Cellular Component: chloroplast envelope (GO:0009941);; Cellular Component: cytosolic large ribosomal subunit (GO:0022625);; Biological Process…	K02866|1e-110|tbr:Tb09.211.0110|60S ribosomal protein L10	60S ribosomal protein L10-1 GN=OsJ_032053 OS=Oryza sativa subsp. japonica (Rice) PE=2 SV=1	Os11g0220800 [Oryza sativa Japonica Group]
Oja35396	0.293273	0	90.3624	0	7.51907	up	0	8.90519	up	--	--	--	--	--	Cell wall-associated hydrolase, partial [Medicago truncatula]
Oja35406	2.27501	3.6576	10.2638	8.33896e-06	2.10822	up	0.00284865	1.3818	up	[R]	General function prediction only	Molecular Function: GTPase activity (GO:0003924);; Molecular Function: GTP binding (GO:0005525);; Cellular Component: Golgi stack (GO:0005795);; Cellular Component: Golgi-associated vesicle (GO:0005798);; Cellular Component: trans-Golgi network (GO:0005802);; Cellular Component: cytosol (GO:0005829);; Cellular Component: plasma membrane (GO:0005886);; Biological Process: GTP catabolic process (GO…	--	Ras-related protein RABA5c GN=F14B2.7 OS=Arabidopsis thaliana (Mouse-ear cress) PE=1 SV=1	putative, partial [Nicotiana tabacum]
Oja35407	14.0508	40.4306	198.276	0	3.79789	up	0	2.20903	up	[O]	Posttranslational modification, protein turnover, chaperones	Molecular Function: ATP binding (GO:0005524);; Cellular Component: cell wall (GO:0005618);; Cellular Component: mitochondrion (GO:0005739);; Cellular Component: vacuolar membrane (GO:0005774);; Cellular Component: Golgi apparatus (GO:0005794);; Cellular Component: cytosol (GO:0005829);; Cellular Component: plasma membrane (GO:0005886);; Biological Process: protein folding (GO:0006457);; Biologica…	K03283|1e-163|rcu:RCOM_0996770|heat shock protein, putative (EC:1.3.1.74)	Probable mediator of RNA polymerase II transcription subunit 37c GN=At3g12580 OS=Arabidopsis thaliana (Mouse-ear cress) PE=1 SV=1	Heat shock cognate protein 70-1 [Theobroma cacao]
Oja35410	5.75799	0.762365	15.7751	0.000509992	1.4334	up	0	4.21612	up	--	--	Molecular Function: hydrolase activity (GO:0016787);;	--	Serine carboxypeptidase-like 2 (Precursor) GN=SCPL2 OS=Arabidopsis thaliana (Mouse-ear cress) PE=2 SV=1	PREDICTED: serine carboxypeptidase-like 18-like [Solanum lycopersicum]
Oja35415	61.7162	23.376	12.046	5.56732e-12	-2.36738	down	0.00228303	-1.0375	down	--	--	Molecular Function: DNA binding (GO:0003677);; Molecular Function: sequence-specific DNA binding transcription factor activity (GO:0003700);; Cellular Component: nucleus (GO:0005634);; Biological Process: regulation of transcription, DNA-templated (GO:0006355);; Biological Process: response to salt stress (GO:0009651);; Biological Process: response to abscisic acid (GO:0009737);; Biological Proce…	--	Ethylene-responsive transcription factor RAP2-7 GN=T17D12.11 OS=Arabidopsis thaliana (Mouse-ear cress) PE=2 SV=2	PREDICTED: ethylene-responsive transcription factor RAP2-7-like [Vitis vinifera]
Oja35439	0.516957	0.692605	6.38838	4.32373e-06	3.23702	up	2.61735e-05	2.86445	up	--	--	Cellular Component: extracellular region (GO:0005576);; Biological Process: lipid metabolic process (GO:0006629);;	--	GDSL esterase/lipase At5g03610 (Precursor) GN=At5g03610 OS=Arabidopsis thaliana (Mouse-ear cress) PE=2 SV=1	carboxylic ester hydrolase, putative [Ricinus communis]
Oja35440	21.6732	17.0667	56.7067	0.000796743	1.37068	up	3.34674e-09	1.64495	up	--	--	Cellular Component: cytoplasm (GO:0005737);; Molecular Function: ligase activity (GO:0016874);;	--	F-box protein At5g67140 GN=At5g67140 OS=Arabidopsis thaliana (Mouse-ear cress) PE=2 SV=1	PREDICTED: F-box protein At5g67140-like [Solanum lycopersicum]
Oja35442	0	0	9.3202	2.24265e-14	5.91842	up	3.88578e-15	5.98313	up	--	--	--	--	--	--
Oja35467	2.93497	2.47166	0.805985	0.00138941	-1.81883	down	0.00354269	-1.64583	down	[P]	Inorganic ion transport and metabolism	Molecular Function: N,N-dimethylaniline monooxygenase activity (GO:0004499);; Molecular Function: flavin adenine dinucleotide binding (GO:0050660);; Molecular Function: NADP binding (GO:0050661);; Biological Process: oxidation-reduction process (GO:0055114);;	--	Probable flavin-containing monooxygenase 1 GN=FMO1 OS=Arabidopsis thaliana (Mouse-ear cress) PE=2 SV=1	PREDICTED: probable flavin-containing monooxygenase 1 [Vitis vinifera]
Oja35488	0	0	7.07142	8.88178e-16	6.08352	up	1.11022e-16	6.14836	up	[J]	Translation, ribosomal structure and biogenesis	Molecular Function: RNA binding (GO:0003723);; Molecular Function: structural constituent of ribosome (GO:0003735);; Biological Process: translation (GO:0006412);; Cellular Component: small ribosomal subunit (GO:0015935);;	K02981|1e-134|lbz:LbrM32_V2.0520|40S ribosomal protein S2	40S ribosomal protein S2-2 GN=At1g58684 OS=Arabidopsis thaliana (Mouse-ear cress) PE=2 SV=1	predicted protein [Physcomitrella patens subsp. patens]
Oja35489	48.7623	22.8708	8.96954	1.92751e-11	-2.44258	down	1.99239e-05	-1.4234	down	[O]	Posttranslational modification, protein turnover, chaperones	Biological Process: response to stress (GO:0006950);;	--	Small heat shock protein, chloroplastic (Precursor) GN=HSP23 OS=Chenopodium rubrum (Red goosefoot) PE=2 SV=1	mitochondrial small heat shock protein [Solanum lycopersicum]
Oja35496	28.0937	21.0254	6.61829	5.63974e-08	-2.08356	down	5.2976e-08	-1.73687	down	--	--	--	--	--	PREDICTED: uncharacterized protein LOC101258531 [Solanum lycopersicum]
Oja35498	0.280021	0.600264	7.99738	0.000153698	3.6652	up	0.00197455	3.06826	up	--	--	Molecular Function: hydrolase activity, hydrolyzing O-glycosyl compounds (GO:0004553);; Biological Process: carbohydrate metabolic process (GO:0005975);;	--	Patellin-4 GN=PATL4 OS=Arabidopsis thaliana (Mouse-ear cress) PE=1 SV=2	hypothetical protein PRUPE_ppa004336mg [Prunus persica]
Oja35529.1	125.938	150.586	377.827	2.94731e-05	1.5698	up	2.34195e-05	1.24302	up	--	--	Molecular Function: methionine adenosyltransferase activity (GO:0004478);; Molecular Function: ATP binding (GO:0005524);; Cellular Component: cell wall (GO:0005618);; Cellular Component: nucleolus (GO:0005730);; Cellular Component: cytoplasm (GO:0005737);; Cellular Component: plasma membrane (GO:0005886);; Biological Process: methionine metabolic process (GO:0006555);; Biological Process: S-adeno…	K00789|4e-25|vvi:100243560|METK5	S-adenosylmethionine synthase 2 (Fragment) GN=SMS-2 OS=Petroselinum crispum (Parsley) PE=2 SV=1	RecName: Full=S-adenosylmethionine synthase 2; Short=AdoMet synthase 2; AltName: Full=Methionine adenosyltransferase 2; Short=MAT 2
Oja35529.2	355.242	401.778	985.815	0.000362197	1.45863	up	7.50621e-05	1.21166	up	[H]	Coenzyme transport and metabolism	Molecular Function: methionine adenosyltransferase activity (GO:0004478);; Molecular Function: ATP binding (GO:0005524);; Cellular Component: cell wall (GO:0005618);; Cellular Component: nucleolus (GO:0005730);; Cellular Component: cytoplasm (GO:0005737);; Cellular Component: plasma membrane (GO:0005886);; Biological Process: methionine metabolic process (GO:0006555);; Biological Process: S-adeno…	K00789|1e-129|pop:POPTR_564333|AdoMet1	S-adenosylmethionine synthase 1 (Fragment) GN=SMS-1 OS=Petroselinum crispum (Parsley) PE=2 SV=1	RecName: Full=S-adenosylmethionine synthase 1; Short=AdoMet synthase 1; AltName: Full=Methionine adenosyltransferase 1; Short=MAT 1
Oja35531	1.03623	0.246811	15.4297	3.09974e-13	3.69762	up	0	5.24872	up	--	--	Biological Process: primary metabolic process (GO:0044238);; Biological Process: regulation of cellular process (GO:0050794);; Biological Process: organic substance metabolic process (GO:0071704);;	--	Ethylene-responsive transcription factor ERF071 GN=ERF071 OS=Arabidopsis thaliana (Mouse-ear cress) PE=2 SV=1	ethylene-responsive factor-like protein 1 [Capsicum annuum]
Oja35534	1.76149	3.17978	11.915	1.9494e-08	2.66148	up	2.34203e-05	1.78693	up	--	--	--	--	--	hypothetical protein VITISV_016272 [Vitis vinifera]
Oja35563	2.32816	1.62489	8.2669	0.000106863	1.78322	up	1.65644e-08	2.21885	up	--	--	Biological Process: primary metabolic process (GO:0044238);; Biological Process: cellular macromolecule metabolic process (GO:0044260);; Biological Process: regulation of cell cycle (GO:0051726);;	--	Cyclin-D1-1 GN=F20P5.7 OS=Arabidopsis thaliana (Mouse-ear cress) PE=1 SV=3	PREDICTED: cyclin-D1-1 [Vitis vinifera]
Oja35564	0.756878	0.405618	9.56109	1.37895e-08	3.38104	up	4.96868e-11	4.03755	up	--	--	Molecular Function: transferase activity, transferring phosphorus-containing groups (GO:0016772);; Biological Process: single-organism cellular process (GO:0044763);; Biological Process: response to stimulus (GO:0050896);;	--	Wall-associated receptor kinase 2 (Precursor) GN=WAK2 OS=Arabidopsis thaliana (Mouse-ear cress) PE=1 SV=1	PREDICTED: wall-associated receptor kinase 3-like [Solanum lycopersicum]
Oja35567	0.637876	0.341844	22.3342	0	4.90053	up	0	5.59318	up	--	--	--	--	Miraculin (Precursor) OS=Synsepalum dulcificum (Miracle fruit) PE=1 SV=3	Kunitz family trypsin and protease inhibitor protein [Theobroma cacao]
Oja35615	16.7595	7.40818	0.873451	0	-4.15247	down	3.6755e-12	-3.05712	down	[A]	RNA processing and modification	--	--	Probable E3 ubiquitin ligase SUD1 GN=F28A23.140 OS=Arabidopsis thaliana (Mouse-ear cress) PE=1 SV=1	unnamed protein product [Vitis vinifera]
Oja35641	2.93036	0.732857	16.309	3.74509e-08	2.41179	up	0	4.1874	up	[TZDR]	--	Molecular Function: calcium ion binding (GO:0005509);; Biological Process: response to auxin (GO:0009733);; Biological Process: response to karrikin (GO:0080167);;	--	Calcium-binding protein PBP1 GN=F24B18.11 OS=Arabidopsis thaliana (Mouse-ear cress) PE=1 SV=1	PREDICTED: calcium-binding protein PBP1-like [Solanum lycopersicum]
Oja35645	3.80395	2.16138	11.5286	0.000249134	1.57084	up	1.10421e-11	2.30286	up	--	--	Biological Process: regulation of transcription, DNA-templated (GO:0006355);;	--	Ethylene-responsive transcription factor ERF026 OS=Arabidopsis thaliana (Mouse-ear cress) PE=2 SV=1	PREDICTED: ethylene-responsive transcription factor ERF025-like [Vitis vinifera]
Oja35651	18.6927	41.2402	167.712	0	3.13954	up	3.19411e-13	1.93661	up	[O]	Posttranslational modification, protein turnover, chaperones	Molecular Function: receptor activity (GO:0004872);; Molecular Function: KDEL sequence binding (GO:0005046);; Molecular Function: ATP binding (GO:0005524);; Cellular Component: endoplasmic reticulum (GO:0005783);; Cellular Component: Golgi apparatus (GO:0005794);; Cellular Component: cis-Golgi network (GO:0005801);; Biological Process: protein folding (GO:0006457);; Biological Process: protein re…	--	Heat shock 70 kDa protein 18 GN=F13N6.9 OS=Arabidopsis thaliana (Mouse-ear cress) PE=2 SV=1	heat shock protein [Cichorium intybus]
Oja35652	0	0.284924	6.27813	3.33067e-16	6.15125	up	4.71512e-13	4.03801	up	--	--	Cellular Component: endosome (GO:0005768);; Cellular Component: Golgi apparatus (GO:0005794);; Cellular Component: trans-Golgi network (GO:0005802);; Biological Process: lipid transport (GO:0006869);; Biological Process: anaerobic respiration (GO:0009061);; Biological Process: determination of bilateral symmetry (GO:0009855);; Biological Process: polarity specification of adaxial/abaxial axis (GO…	--	Kelch repeat-containing protein At3g27220 GN=At3g27220 OS=Arabidopsis thaliana (Mouse-ear cress) PE=1 SV=1	PREDICTED: kelch repeat-containing protein At3g27220 [Vitis vinifera]
Oja35664	0	0	5.09357	5.92759e-06	4.57378	up	1.11592e-05	4.63686	up	[J]	Translation, ribosomal structure and biogenesis	Molecular Function: structural constituent of ribosome (GO:0003735);; Biological Process: translation (GO:0006412);; Biological Process: nucleotide biosynthetic process (GO:0009165);; Cellular Component: plasmodesma (GO:0009506);; Cellular Component: chloroplast (GO:0009507);; Biological Process: plant-type cell wall organization (GO:0009664);; Cellular Component: membrane (GO:0016020);; Cellular…	K02976|1e-49|lma:LmjF30.3200|ribosomal protein s26	40S ribosomal protein S26-1 GN=RPS26A OS=Arabidopsis thaliana (Mouse-ear cress) PE=2 SV=2	hypothetical protein CARUB_v10018237mg [Capsella rubella]
Oja35679	36.3857	0.518257	4.11632	0	-3.13235	down	1.4155e-06	2.74234	up	[M]	Cell wall/membrane/envelope biogenesis	Cellular Component: chloroplast (GO:0009507);; Cellular Component: membrane (GO:0016020);;	--	36.4 kDa proline-rich protein GN=TPRP-F1 OS=Solanum lycopersicum (Tomato) PE=2 SV=1	predicted protein [Populus trichocarpa]
Oja35683	34452.5	2742.22	421.487	0	-6.36615	down	0	-2.78449	down	--	--	Biological Process: response to stimulus (GO:0050896);;	--	Dehydrin DHN1 GN=DHN1 OS=Avicennia marina (Grey mangrove) PE=1 SV=1	dehydrin protein [Daucus carota]
Oja35699	95.7892	104.38	259.219	0.000464021	1.422	up	3.54485e-05	1.22878	up	[TZDR]	--	Cellular Component: plasma membrane (GO:0005886);;	K13448|2e-80|vvi:100264151|hypothetical protein LOC100264151	Probable calcium-binding protein CML35 GN=CML35 OS=Arabidopsis thaliana (Mouse-ear cress) PE=1 SV=2	PREDICTED: probable calcium-binding protein CML36-like [Solanum lycopersicum]
Oja35704	1.01151	1.95149	99.1107	0	6.26338	up	0	5.41592	up	--	--	--	--	--	Cell wall-associated hydrolase, partial [Medicago truncatula]
Oja35705	26.0314	37.7215	148.704	8.12683e-14	2.49694	up	2.02616e-13	1.89395	up	--	--	--	--	--	Uncharacterized protein TCM_015808 [Theobroma cacao]
Oja35741	7.2831	23.902	528.791	0	6.1518	up	0	4.38002	up	--	--	Cellular Component: integral component of membrane (GO:0016021);;	--	14 kDa proline-rich protein DC2.15 (Precursor) OS=Daucus carota (Carrot) PE=2 SV=1	RecName: Full=14 kDa proline-rich protein DC2.15; Flags: Precursor
Oja35742	289.416	202.649	92.57	9.74916e-06	-1.65646	down	4.40727e-05	-1.2121	down	--	--	Biological Process: defense response (GO:0006952);; Biological Process: response to karrikin (GO:0080167);;	--	--	uncharacterized protein [Arabidopsis thaliana]
Oja35757	43.2364	40.2416	111.036	0.00111332	1.34492	up	1.24545e-06	1.37901	up	--	--	Biological Process: response to hypoxia (GO:0001666);; Cellular Component: integral component of membrane (GO:0016021);;	--	--	PREDICTED: uncharacterized protein LOC101204590 [Cucumis sativus]
Oja35758	1.28149	12.4272	284.684	0	7.69336	up	0	4.42663	up	--	--	Biological Process: response to hypoxia (GO:0001666);; Cellular Component: nucleus (GO:0005634);; Biological Process: regulation of transcription, DNA-templated (GO:0006355);; Biological Process: systemic acquired resistance, salicylic acid mediated signaling pathway (GO:0009862);; Biological Process: regulation of hydrogen peroxide metabolic process (GO:0010310);;	--	LOB domain-containing protein 41 GN=F16B3.18 OS=Arabidopsis thaliana (Mouse-ear cress) PE=2 SV=1	hypothetical protein M569_02405 [Genlisea aurea]
Oja35769	853.269	353.994	0.147988	0	-11.8166	down	0	-10.6417	down	[O]	Posttranslational modification, protein turnover, chaperones	--	K13993|5e-79|rcu:RCOM_0977820|heat-shock protein, putative	22.0 kDa heat shock protein (Precursor) GN=HSP22.0 OS=Arabidopsis thaliana (Mouse-ear cress) PE=2 SV=1	heat-shock protein, putative [Ricinus communis]
Oja35785	0.488924	1.22276	6.26573	2.11147e-11	3.48346	up	4.00866e-07	2.21448	up	--	--	Molecular Function: peroxidase activity (GO:0004601);; Cellular Component: nucleus (GO:0005634);; Cellular Component: cytoplasm (GO:0005737);; Biological Process: response to oxidative stress (GO:0006979);; Biological Process: response to desiccation (GO:0009269);; Biological Process: response to cold (GO:0009409);; Cellular Component: plant-type cell wall (GO:0009505);; Molecular Function: heme …	K00430|1e-171|pop:POPTR_718485|hypothetical protein	Peroxidase 39 (Precursor) GN=F8L21.80 OS=Arabidopsis thaliana (Mouse-ear cress) PE=1 SV=1	PREDICTED: peroxidase 3-like [Solanum lycopersicum]
Oja35786	0.0675832	1.23143	5.79052	7.19425e-14	5.20614	up	3.12963e-05	2.0787	up	--	--	--	--	Elicitor-responsive protein 1 GN=ERG1 OS=Oryza sativa subsp. japonica (Rice) PE=2 SV=1	predicted protein [Populus trichocarpa]
Oja35801	0.47762	0.383942	4.32833	0.00052991	2.80342	up	0.000315468	2.99948	up	--	--	--	--	Thionin-like protein 2 (Precursor) GN=At1g12663 OS=Arabidopsis thaliana (Mouse-ear cress) PE=3 SV=1	PREDICTED: thionin-like protein 2-like [Solanum lycopersicum]
Oja35808	13.6039	12.8798	155.311	0	3.49374	up	0	3.50338	up	[G]	Carbohydrate transport and metabolism	Molecular Function: chitinase activity (GO:0004568);; Biological Process: metabolic process (GO:0008152);;	K01183|1e-145|rcu:RCOM_0701150|chitinase, putative (EC:3.2.1.14)	--	chitinase, putative [Ricinus communis]
Oja35816	22.1727	53.9365	211.79	0	3.23482	up	2.9754e-13	1.88804	up	--	--	Cellular Component: anchored component of membrane (GO:0031225);;	--	Arabinogalactan peptide 13 (Precursor) GN=AGP13 OS=Arabidopsis thaliana (Mouse-ear cress) PE=1 SV=1	PREDICTED: arabinogalactan peptide 14-like [Vitis vinifera]
Oja35817	3.31284	5.41959	272.16	0	6.24999	up	0	5.51298	up	--	--	--	--	--	Cell wall-associated hydrolase, partial [Medicago truncatula]
Oja35827	11.9765	9.39265	237.572	0	4.28771	up	0	4.5673	up	--	--	Biological Process: transcription, DNA-templated (GO:0006351);; Biological Process: regulation of cellular process (GO:0050794);;	--	Ethylene-responsive transcription factor ERF071 GN=ERF071 OS=Arabidopsis thaliana (Mouse-ear cress) PE=2 SV=1	PREDICTED: ethylene-responsive transcription factor ERF071-like isoform 3 [Fragaria vesca subsp. vesca]
Oja35853	6.7067	4.02984	18.0827	0.00411171	1.39943	up	3.70719e-08	2.04967	up	--	--	Molecular Function: DNA binding (GO:0003677);; Molecular Function: sequence-specific DNA binding transcription factor activity (GO:0003700);; Molecular Function: zinc ion binding (GO:0008270);; Biological Process: procambium histogenesis (GO:0010067);; Biological Process: phloem or xylem histogenesis (GO:0010087);; Biological Process: positive regulation of transcription, DNA-templated (GO:004589…	--	Dof zinc finger protein DOF5.6 GN=DOF5.6 OS=Arabidopsis thaliana (Mouse-ear cress) PE=2 SV=2	f-box family protein [Populus trichocarpa]
Oja35863	0.702499	1.27061	7.18614	2.08611e-12	3.23733	up	8.59269e-10	2.36865	up	[RTKL]	--	Molecular Function: protein serine/threonine kinase activity (GO:0004674);; Molecular Function: calcium ion binding (GO:0005509);; Molecular Function: ATP binding (GO:0005524);; Biological Process: protein phosphorylation (GO:0006468);; Cellular Component: intracellular membrane-bounded organelle (GO:0043231);; Cellular Component: cytoplasmic part (GO:0044444);;	--	Calcium-dependent protein kinase 1 GN=MUK11.19 OS=Arabidopsis thaliana (Mouse-ear cress) PE=1 SV=1	Calcium dependent protein kinase 1 [Theobroma cacao]
Oja35872	8.55998	7.56297	30.9402	9.25625e-07	1.83099	up	2.2502e-11	1.9396	up	--	--	Cellular Component: extracellular region (GO:0005576);; Cellular Component: plant-type cell wall (GO:0009505);; Biological Process: unidimensional cell growth (GO:0009826);; Biological Process: plant-type cell wall loosening (GO:0009828);; Cellular Component: membrane (GO:0016020);; Biological Process: sexual reproduction (GO:0019953);;	--	Expansin-like A2 (Precursor) GN=F22I13.170 OS=Arabidopsis thaliana (Mouse-ear cress) PE=2 SV=1	hypothetical protein POPTRDRAFT_832983 [Populus trichocarpa]
Oja35891	1.90565	2.09358	8.68712	6.42899e-07	2.13835	up	1.5331e-07	1.94071	up	--	--	--	--	DEAD-box ATP-dependent RNA helicase 42 GN=RH42 OS=Arabidopsis thaliana (Mouse-ear cress) PE=1 SV=2	PREDICTED: uncharacterized protein LOC100259905 [Vitis vinifera]
Oja35917	0.720269	0.882283	5.5383	2.35646e-08	2.81585	up	4.43133e-08	2.48548	up	[R]	General function prediction only	Molecular Function: iron ion binding (GO:0005506);; Cellular Component: cytoplasm (GO:0005737);; Molecular Function: oxidoreductase activity, acting on single donors with incorporation of molecular oxygen, incorporation of two atoms of oxygen (GO:0016702);; Molecular Function: L-ascorbic acid binding (GO:0031418);; Molecular Function: flavonol synthase activity (GO:0045431);; Molecular Function: …	K05278|1e-129|rcu:RCOM_1031460|flavonol synthase, putative (EC:1.14.11.23)	Flavonol synthase/flavanone 3-hydroxylase GN=FLS OS=Petroselinum crispum (Parsley) PE=1 SV=1	flavonol synthase [Eucommia ulmoides]
Oja35928	6.91331	4.43817	1.81939	1.22944e-05	-1.91142	down	0.00334993	-1.34733	down	--	--	--	--	Uncharacterized protein At1g51745 GN=At1g51745 OS=Arabidopsis thaliana (Mouse-ear cress) PE=2 SV=2	PREDICTED: uncharacterized protein LOC101257099 [Solanum lycopersicum]
Oja35952	2.39874	4.46866	132.31	0	5.72769	up	0	4.78352	up	--	--	Molecular Function: cysteamine dioxygenase activity (GO:0047800);; Biological Process: oxidation-reduction process (GO:0055114);;	K10712|1e-118|vvi:100263913|hypothetical protein LOC100263913	--	PREDICTED: 2-aminoethanethiol dioxygenase [Vitis vinifera]
Oja35972	25.3443	2.8683	0.432293	0	-5.5763	down	0.00116965	-2.5565	down	--	--	Cellular Component: mitochondrion (GO:0005739);; Biological Process: heat acclimation (GO:0010286);;	--	--	predicted protein [Populus trichocarpa]
Oja35979	2.33347	2.376	8.20229	0.00492308	1.73421	up	0.00546708	1.64704	up	--	--	--	--	Leucine-rich repeat extensin-like protein 2 (Precursor) GN=LRX2 OS=Arabidopsis thaliana (Mouse-ear cress) PE=1 SV=1	hypothetical protein ARALYDRAFT_476228 [Arabidopsis lyrata subsp. lyrata]
Oja35981	3.42775	4.0141	12.8297	1.23871e-05	1.86501	up	1.84181e-05	1.57505	up	--	--	Biological Process: cell wall biogenesis (GO:0042546);;	--	--	conserved hypothetical protein [Ricinus communis]
Oja35988	39.0382	26.0389	4.7851	2.77556e-15	-3.01223	down	3.9968e-15	-2.50049	down	--	--	--	--	--	hypothetical protein PRUPE_ppa011192mg [Prunus persica]
Oja36005	11.2668	4.12118	0.687565	8.46989e-13	-3.83009	down	0.000231516	-2.4806	down	[OC]	--	Biological Process: glycerol ether metabolic process (GO:0006662);; Molecular Function: electron carrier activity (GO:0009055);; Molecular Function: protein disulfide oxidoreductase activity (GO:0015035);; Biological Process: cell redox homeostasis (GO:0045454);;	K03671|9e-15|vvi:100246832|hypothetical protein LOC100246832	Thioredoxin H2-1 OS=Oryza sativa subsp. japonica (Rice) PE=2 SV=1	PREDICTED: thioredoxin H2-like [Solanum lycopersicum]
Oja36008	0	0.131049	8.9985	2.0528e-13	5.79682	up	1.1624e-12	4.94963	up	--	--	--	--	--	--
Oja36009	3.08393	2.34133	17.2907	7.78503e-10	2.44128	up	6.66134e-16	2.76115	up	--	--	Molecular Function: protein binding (GO:0005515);; Biological Process: plant-type hypersensitive response (GO:0009626);; Biological Process: defense response to bacterium, incompatible interaction (GO:0009816);; Biological Process: defense response to fungus, incompatible interaction (GO:0009817);; Biological Process: positive regulation of cell death (GO:0010942);; Cellular Component: anchored c…	--	Protein NDR1 (Precursor) GN=NDR1 OS=Arabidopsis thaliana (Mouse-ear cress) PE=1 SV=1	PREDICTED: protein NDR1 [Vitis vinifera]
Oja36042	34.2733	7.05695	1.98146	0	-4.04508	down	0.000288322	-1.85551	down	[J]	Translation, ribosomal structure and biogenesis	Molecular Function: translation elongation factor activity (GO:0003746);; Molecular Function: GTPase activity (GO:0003924);; Molecular Function: copper ion binding (GO:0005507);; Molecular Function: GTP binding (GO:0005525);; Cellular Component: nucleolus (GO:0005730);; Cellular Component: cytosol (GO:0005829);; Cellular Component: plasma membrane (GO:0005886);; Biological Process: GTP catabolic …	--	Elongation factor 2 OS=Beta vulgaris (Sugar beet) PE=2 SV=1	elongation factor EF-2 [Pisum sativum]
Oja36044	0.473028	1.70536	11.5729	0	4.44109	up	6.99441e-15	2.64294	up	--	--	Cellular Component: plasma membrane (GO:0005886);; Molecular Function: acidic amino acid transmembrane transporter activity (GO:0015172);; Molecular Function: neutral amino acid transmembrane transporter activity (GO:0015175);; Biological Process: aspartate transport (GO:0015810);; Biological Process: tryptophan transport (GO:0015827);; Cellular Component: cytoplasmic membrane-bounded vesicle (GO…	--	Amino acid permease 6 GN=AAP6 OS=Arabidopsis thaliana (Mouse-ear cress) PE=1 SV=1	PREDICTED: amino acid permease 6-like [Cucumis sativus]
Oja36051	3.1056	4.43818	18.6994	1.24002e-08	2.51882	up	3.36787e-07	1.95859	up	--	--	--	--	--	Disulfide bond formation protein B 2, putative [Theobroma cacao]
Oja36087	15.0443	14.8174	45.7356	4.51823e-05	1.58369	up	2.24656e-07	1.53676	up	--	--	Molecular Function: binding (GO:0005488);; Cellular Component: plasmodesma (GO:0009506);;	--	Zinc finger A20 and AN1 domain-containing stress-associated protein 1 GN=SAP1 OS=Arabidopsis thaliana (Mouse-ear cress) PE=1 SV=1	PREDICTED: zinc finger A20 and AN1 domain-containing stress-associated protein 7-like [Solanum lycopersicum]
Oja36096	0.426209	0.609092	4.44764	7.45888e-07	3.11071	up	8.81241e-06	2.62338	up	--	--	Molecular Function: metallopeptidase activity (GO:0008237);; Molecular Function: metal ion binding (GO:0046872);;	--	Metalloendoproteinase 1 (Precursor) OS=Glycine max (Soybean) PE=1 SV=2	Metalloendoproteinase 1 precursor, putative [Ricinus communis]
Oja36101	0.577666	0.773941	4.67975	3.72545e-06	2.8116	up	3.38689e-05	2.38651	up	[S]	Function unknown	Cellular Component: extracellular region (GO:0005576);; Biological Process: root hair cell differentiation (GO:0048765);; Biological Process: response to stimulus (GO:0050896);;	--	Pathogenesis-related protein PR-1 (Precursor) GN=PR-1 OS=Medicago truncatula (Barrel medic) PE=2 SV=1	STS14 protein, putative [Theobroma cacao]
Oja36123	6.09936	7.3468	41.2841	1.11022e-14	2.72987	up	0	2.39623	up	[O]	Posttranslational modification, protein turnover, chaperones	Molecular Function: glutathione transferase activity (GO:0004364);; Biological Process: toxin catabolic process (GO:0009407);; Cellular Component: chloroplast stroma (GO:0009570);; Biological Process: response to cyclopentenone (GO:0010583);; Biological Process: protein glutathionylation (GO:0010731);; Biological Process: response to cadmium ion (GO:0046686);;	--	Glutathione S-transferase L3 GN=GSTL3 OS=Arabidopsis thaliana (Mouse-ear cress) PE=2 SV=1	PREDICTED: glutathione S-transferase L3-like [Vitis vinifera]
Oja36138	1.23161	1.32006	6.93346	0.00144582	2.29936	up	0.00320227	2.15934	up	--	--	--	--	Wall-associated receptor kinase 2 (Precursor) GN=WAK2 OS=Arabidopsis thaliana (Mouse-ear cress) PE=1 SV=1	PREDICTED: uncharacterized protein LOC101262650 [Solanum lycopersicum]
Oja36140	1.35944	2.76843	27.7751	0	4.27955	up	0	3.21827	up	--	--	Cellular Component: membrane (GO:0016020);; Biological Process: response to karrikin (GO:0080167);;	--	Classical arabinogalactan protein 26 (Precursor) GN=AGP26 OS=Arabidopsis thaliana (Mouse-ear cress) PE=2 SV=2	PREDICTED: classical arabinogalactan protein 26-like [Vitis vinifera]
Oja36147	0.059617	0.766783	3.33983	1.79017e-09	4.60495	up	0.00266483	1.94237	up	[RTKL]	--	Molecular Function: protein serine/threonine kinase activity (GO:0004674);; Molecular Function: ATP binding (GO:0005524);; Cellular Component: plasma membrane (GO:0005886);; Biological Process: protein phosphorylation (GO:0006468);;	--	Probable receptor-like protein kinase At5g47070 GN=At5g47070 OS=Arabidopsis thaliana (Mouse-ear cress) PE=1 SV=1	PREDICTED: probable receptor-like protein kinase At5g47070-like [Solanum lycopersicum]
Oja36152	4.61776	7.96938	23.6426	2.63768e-09	2.31677	up	1.08826e-05	1.47489	up	--	--	--	--	Lamin-like protein (Precursor) GN=At5g15350 OS=Arabidopsis thaliana (Mouse-ear cress) PE=1 SV=1	Early nodulin-like protein 17 isoform 2 [Theobroma cacao]
Oja36156	0.760216	0.543209	97.5635	0	6.70288	up	0	7.04789	up	--	--	--	--	--	Cell wall-associated hydrolase, partial [Medicago truncatula]
Oja36185	42.7049	18.6877	5.14025	0	-3.05649	down	1.15316e-11	-1.93593	down	[C]	Energy production and conversion	Molecular Function: retinal dehydrogenase activity (GO:0001758);; Molecular Function: 3-chloroallyl aldehyde dehydrogenase activity (GO:0004028);; Molecular Function: aldehyde dehydrogenase (NAD) activity (GO:0004029);; Biological Process: systemic acquired resistance (GO:0009627);; Biological Process: phenylpropanoid biosynthetic process (GO:0009699);; Biological Process: response to nitrate (GO…	K12355|0.0|rcu:RCOM_1053330|aldehyde dehydrogenase, putative (EC:1.2.1.36)	Aldehyde dehydrogenase family 2 member C4 GN=MOB24.3 OS=Arabidopsis thaliana (Mouse-ear cress) PE=1 SV=2	aldehyde dehydrogenase, putative [Ricinus communis]
Oja36204	1.96016	2.18498	34.4505	0	4.05133	up	0	3.83846	up	[S]	Function unknown	Biological Process: anion transport (GO:0006820);; Cellular Component: cell part (GO:0044464);; Biological Process: intracellular transport (GO:0046907);; Biological Process: regulation of biological process (GO:0050789);; Biological Process: response to stimulus (GO:0050896);; Biological Process: organic substance transport (GO:0071702);; Biological Process: nitrogen compound transport (GO:00717…	--	CYSTM1 family protein B GN=At3g57160 OS=Arabidopsis thaliana (Mouse-ear cress) PE=3 SV=2	PREDICTED: uncharacterized protein LOC100242678 [Vitis vinifera]
Oja36212	0	0	8.8808	0	6.38018	up	0	6.44518	up	[J]	Translation, ribosomal structure and biogenesis	Biological Process: ribosomal small subunit assembly (GO:0000028);; Biological Process: endonucleolytic cleavage in ITS1 to separate SSU-rRNA from 5.8S rRNA and LSU-rRNA from tricistronic rRNA transcript (SSU-rRNA, 5.8S rRNA, LSU-rRNA) (GO:0000447);; Biological Process: endonucleolytic cleavage to generate mature 3'-end of SSU-rRNA from (SSU-rRNA, 5.8S rRNA, LSU-rRNA) (GO:0000461);; Molecular Fun…	K02998|1e-116|tbr:Tb11.01.2560|40S ribosomal protein SA	40S ribosomal protein SA GN=179B OS=Daucus carota (Carrot) PE=2 SV=1	hypothetical protein GUITHDRAFT_189772 [Guillardia theta CCMP2712]
Oja36215	1.31308	0.888876	4.78259	0.00376686	1.78117	up	5.49742e-05	2.24103	up	--	--	Biological Process: defense response (GO:0006952);; Biological Process: signal transduction (GO:0007165);; Biological Process: response to hormone (GO:0009725);; Biological Process: response to oxygen-containing compound (GO:1901700);;	--	--	unnamed protein product [Vitis vinifera]
Oja36223	0.101014	0.144358	26.8522	0	7.51203	up	0	7.09836	up	[C]	Energy production and conversion	Molecular Function: oxidoreductase activity (GO:0016491);;	--	Cannabidiolic acid synthase-like 1 (Precursor) GN=CBDAS2 OS=Cannabis sativa (Hemp) PE=2 SV=1	Reticuline oxidase [Medicago truncatula]
Oja36224	4.42934	5.75448	13.5643	0.000394059	1.58185	up	0.00767109	1.14293	up	--	--	Molecular Function: phosphoprotein phosphatase activity (GO:0004721);; Cellular Component: cytoplasm (GO:0005737);; Biological Process: dephosphorylation (GO:0016311);; Biological Process: negative regulation of MAP kinase activity (GO:0043407);;	--	Probable tyrosine-protein phosphatase At1g05000 GN=At1g05000 OS=Arabidopsis thaliana (Mouse-ear cress) PE=1 SV=1	PREDICTED: probable tyrosine-protein phosphatase At1g05000 isoform 1 [Vitis vinifera]
Oja36261	1.76508	1.37589	7.57922	0.00720026	1.9641	up	0.00153763	2.22619	up	--	--	Biological Process: metabolic process (GO:0008152);; Biological Process: cellular process (GO:0009987);; Molecular Function: kinase activity (GO:0016301);;	--	Probable leucine-rich repeat receptor-like protein kinase At1g35710 (Precursor) GN=At1g35710 OS=Arabidopsis thaliana (Mouse-ear cress) PE=2 SV=1	PREDICTED: probable LRR receptor-like serine/threonine-protein kinase At4g08850-like [Vitis vinifera]
Oja36268.1	3.88354	1.70767	35.2211	9.99201e-16	3.12442	up	0	4.18977	up	--	--	Biological Process: response to hormone (GO:0009725);; Biological Process: response to oxygen-containing compound (GO:1901700);;	--	Extensin-1 (Precursor) GN=F22K20.3 OS=Arabidopsis thaliana (Mouse-ear cress) PE=2 SV=2	Proline-rich protein 2 [Theobroma cacao]
Oja36268.2	0.245236	0.525697	14.816	3.53339e-10	4.71142	up	2.40563e-09	4.11598	up	--	--	--	--	--	PREDICTED: uncharacterized protein LOC100805761, partial [Glycine max]
Oja36268.3	4.40227	0.566213	14.894	0.00308307	1.69265	up	2.03226e-12	4.1933	up	--	--	--	--	Proline-rich protein 4 (Precursor) GN=PRP4 OS=Arabidopsis thaliana (Mouse-ear cress) PE=2 SV=1	predicted protein [Populus trichocarpa]
Oja36275	5.99555	13.5979	29.3999	7.44718e-11	2.27194	up	0.00316219	1.02728	up	[GEPR]	--	Cellular Component: nucleus (GO:0005634);; Cellular Component: vacuole (GO:0005773);; Cellular Component: plasma membrane (GO:0005886);; Biological Process: carbohydrate transport (GO:0008643);; Biological Process: response to nematode (GO:0009624);; Molecular Function: carbohydrate transmembrane transporter activity (GO:0015144);; Molecular Function: symporter activity (GO:0015293);; Cellular Co…	--	Sugar carrier protein C GN=STC OS=Ricinus communis (Castor bean) PE=2 SV=1	monosaccharid transporter [Nicotiana tabacum]
Oja36279	1.84877	4.07317	9.92833	1.18492e-09	2.38294	up	0.00127004	1.19415	up	[V]	Defense mechanisms	Cellular Component: vacuole (GO:0005773);; Cellular Component: plasma membrane (GO:0005886);; Biological Process: drug transmembrane transport (GO:0006855);; Biological Process: response to nematode (GO:0009624);; Molecular Function: drug transmembrane transporter activity (GO:0015238);; Molecular Function: antiporter activity (GO:0015297);;	--	Protein TRANSPARENT TESTA 12 GN=F17J16_80 OS=Arabidopsis thaliana (Mouse-ear cress) PE=2 SV=1	PREDICTED: protein TRANSPARENT TESTA 12-like [Solanum lycopersicum]
Oja36293	40.9923	10.1754	0.0690619	0	-8.07441	down	0	-6.17735	down	[O]	Posttranslational modification, protein turnover, chaperones	Biological Process: response to stress (GO:0006950);; Cellular Component: plastid (GO:0009536);;	K13993|6e-68|pop:POPTR_1095126|hypothetical protein	Small heat shock protein, chloroplastic (Precursor) GN=HSP22 OS=Petunia hybrida (Petunia) PE=2 SV=1	RecName: Full=Small heat shock protein, chloroplastic; Flags: Precursor
Oja36302	0.239478	0.256677	53.1375	0	6.56517	up	0	6.52507	up	--	--	Biological Process: transport (GO:0006810);; Biological Process: cellular process (GO:0009987);;	--	--	hypothetical protein (mitochondrion) [Vicia faba]
Oja36305	0.191167	0.819584	42.5227	0	7.37031	up	0	5.51747	up	--	--	--	--	--	PREDICTED: uncharacterized protein LOC101250920 [Solanum lycopersicum]
Oja36326	0	0	9.96807	0	6.61416	up	0	6.67928	up	[J]	Translation, ribosomal structure and biogenesis	--	--	60S ribosomal protein L8 GN=RPL8 OS=Solanum lycopersicum (Tomato) PE=2 SV=1	60S ribosomal protein L2 [Medicago truncatula]
Oja36365	9.02164	12.8256	34.8911	1.61706e-07	1.92808	up	1.09478e-05	1.35565	up	[S]	Function unknown	--	K03434|2e-37|vvi:100249862|similar to N-acetylglucosaminyl-phosphatidylinositol de-N-acetylase-related	--	unnamed protein product [Vitis vinifera]
Oja36389	1.86583	3.10319	36.185	0	4.20251	up	0	3.42797	up	--	--	--	--	Putative zinc finger protein At1g68190 GN=At1g68190 OS=Arabidopsis thaliana (Mouse-ear cress) PE=2 SV=1	hypothetical protein PRUPE_ppa009942mg [Prunus persica]
Oja364	0	0	3.85294	5.92759e-06	4.57378	up	1.11592e-05	4.63686	up	--	--	--	--	--	--
Oja36415	6.23958	7.23142	27.8058	4.6118e-09	2.13034	up	1.67605e-10	1.85119	up	--	--	--	--	Ocs element-binding factor 1 GN=OBF1 OS=Zea mays (Maize) PE=2 SV=2	common plant regulatory factor 7 [Petroselinum crispum]
Oja36442	2.29956	42.0849	9.03033	1.89902e-05	1.92488	up	1.11022e-16	-2.29404	down	[G]	Carbohydrate transport and metabolism	--	K01728|1e-137|ath:AT4G24780|pectate lyase family protein	Probable pectate lyase 18 (Precursor) GN=At4g24780 OS=Arabidopsis thaliana (Mouse-ear cress) PE=2 SV=2	hypothetical protein CARUB_v10004942mg [Capsella rubella]
Oja3645	0	0	5.10144	0.00045197	4.11239	up	0.0010125	4.17444	up	[B]	Chromatin structure and dynamics	--	K11251|3e-40|tet:TTHERM_00790790|Core histone H2A/H2B/H3/H4 family protein	Probable histone H2A.1 GN=At1g51060 OS=Arabidopsis thaliana (Mouse-ear cress) PE=1 SV=1	H2A homolog [Pinus taeda]
Oja36469	1.98886	5.48151	13.7323	2.14195e-10	2.71687	up	0.00296128	1.22897	up	[R]	General function prediction only	--	--	Ras-related protein RABA3 GN=RABA3 OS=Arabidopsis thaliana (Mouse-ear cress) PE=2 SV=1	PREDICTED: ras-related protein RABA3-like [Vitis vinifera]
Oja36475	13.0669	78.6105	0.848858	1.9984e-15	-3.81546	down	0	-6.47147	down	[R]	General function prediction only	--	--	Probable strigolactone esterase D14 OS=Oryza sativa subsp. japonica (Rice) PE=1 SV=1	predicted protein [Populus trichocarpa]
Oja36522	0	0	6.62683	2.24265e-14	5.91842	up	3.88578e-15	5.98313	up	[J]	Translation, ribosomal structure and biogenesis	Cellular Component: ribosome (GO:0005840);; Cellular Component: membrane (GO:0016020);; Cellular Component: intracellular membrane-bounded organelle (GO:0043231);;	--	60S ribosomal protein L7-2 GN=RPL7B OS=Arabidopsis thaliana (Mouse-ear cress) PE=1 SV=1	Os08g0234000 [Oryza sativa Japonica Group]
Oja36527	8.97829	6.64689	2.13513	0.000121816	-2.02339	down	0.00270772	-1.66717	down	--	--	--	--	Protein CHLOROPLAST IMPORT APPARATUS 2 (Precursor) GN=CIA2 OS=Arabidopsis thaliana (Mouse-ear cress) PE=2 SV=1	unnamed protein product [Vitis vinifera]
Oja36545	4.30311	8.98657	75.4824	0	4.10061	up	0	2.97978	up	--	--	Cellular Component: extracellular region (GO:0005576);;	--	--	PREDICTED: uncharacterized protein LOC100782566 [Glycine max]
Oja36546	0	0.408447	19.3951	0	6.83616	up	0	5.03577	up	--	--	--	--	Repetitive proline-rich cell wall protein 1 (Precursor) GN=PRP1 OS=Glycine max (Soybean) PE=3 SV=1	PREDICTED: repetitive proline-rich cell wall protein 1-like isoform 1 [Glycine max]
Oja36563	12.3825	16.6548	1363.9	0	6.73285	up	0	6.24766	up	--	--	Biological Process: metabolic process (GO:0008152);; Molecular Function: oxidoreductase activity (GO:0016491);; Molecular Function: metal ion binding (GO:0046872);;	--	--	hypothetical protein, partial [Arachis diogoi]
Oja36582	15.1037	20.2356	52.9721	7.2389e-07	1.79195	up	1.07382e-05	1.30259	up	--	--	Cellular Component: nucleus (GO:0005634);; Cellular Component: cytoplasm (GO:0005737);;	--	DeSI-like protein At4g17486 GN=At4g17486 OS=Arabidopsis thaliana (Mouse-ear cress) PE=2 SV=1	PREDICTED: PPPDE peptidase domain-containing protein 2-like isoform 2 [Vitis vinifera]
Oja36583	23.9566	15.3624	155.493	9.99201e-16	2.68024	up	0	3.24944	up	--	--	Cellular Component: plasmodesma (GO:0009506);;	--	Putative syntaxin-24 GN=SYP24 OS=Arabidopsis thaliana (Mouse-ear cress) PE=3 SV=1	PREDICTED: protein NDR1-like [Solanum lycopersicum]
Oja36592	0.859307	1.84204	11.7315	2.16767e-10	3.52586	up	1.79113e-07	2.49493	up	--	--	Biological Process: transition metal ion transport (GO:0000041);; Molecular Function: protein kinase activity (GO:0004672);; Molecular Function: ATP binding (GO:0005524);; Cellular Component: plasma membrane (GO:0005886);; Cellular Component: plasmodesma (GO:0009506);;	--	Probable LRR receptor-like serine/threonine-protein kinase At1g56130 (Precursor) GN=At1g56130 OS=Arabidopsis thaliana (Mouse-ear cress) PE=1 SV=2	PREDICTED: probable LRR receptor-like serine/threonine-protein kinase At1g56130-like [Solanum lycopersicum]
Oja36629	0.531654	2.19794	7.92571	2.24155e-11	3.65108	up	0.000214802	1.72573	up	[Q]	Secondary metabolites biosynthesis, transport and catabolism	Cellular Component: chloroplast stroma (GO:0009570);; Biological Process: auxin polar transport (GO:0009926);; Biological Process: secondary shoot formation (GO:0010223);; Biological Process: carotene catabolic process (GO:0016121);; Biological Process: xanthophyll catabolic process (GO:0016124);; Biological Process: apocarotenoid biosynthetic process (GO:0043289);; Molecular Function: 9-cis-epox…	--	Carotenoid cleavage dioxygenase 7, chloroplastic (Precursor) GN=T14P1.21 OS=Arabidopsis thaliana (Mouse-ear cress) PE=1 SV=1	carotenoid cleavage dioxygenase 7 [Petunia x hybrida]
Oja36630	0	0.388658	70.9006	0	8.18524	up	0	6.78466	up	--	--	--	--	--	ORF124 [Pinus koraiensis]
Oja36645	20.9158	24.764	76.5391	1.82642e-07	1.85407	up	2.12923e-08	1.54215	up	--	--	Cellular Component: nucleus (GO:0005634);; Molecular Function: metal ion binding (GO:0046872);;	--	Zinc finger A20 and AN1 domain-containing stress-associated protein 4 GN=SAP4 OS=Arabidopsis thaliana (Mouse-ear cress) PE=1 SV=1	PREDICTED: zinc finger A20 and AN1 domain-containing stress-associated protein 4 isoform 1 [Vitis vinifera]
Oja36667	14.8213	38.5915	180.791	0	3.58587	up	0	2.14227	up	[O]	Posttranslational modification, protein turnover, chaperones	Molecular Function: ATP binding (GO:0005524);; Biological Process: response to stress (GO:0006950);;	K03283|0.0|vvi:100259551|similar to HSC70-1 (heat shock cognate 70 kDa protein 1)	Heat shock cognate 70 kDa protein 2 GN=HSC-2 OS=Solanum lycopersicum (Tomato) PE=1 SV=1	PREDICTED: heat shock cognate 70 kDa protein 2-like [Cicer arietinum]
Oja36690	390.205	1442.31	3832.75	0	3.28229	up	1.63082e-05	1.32697	up	--	--	--	--	Induced stolen tip protein TUB8 (Fragment) GN=TUB8 OS=Solanum tuberosum (Potato) PE=2 SV=1	hypothetical protein PHYSODRAFT_314261 [Phytophthora sojae]
Oja36710	1.77038	2.03808	6.62634	0.000394447	1.84013	up	0.00116505	1.58093	up	[H]	Coenzyme transport and metabolism	Cellular Component: mitochondrion (GO:0005739);; Molecular Function: L-aspartate oxidase activity (GO:0008734);; Molecular Function: electron carrier activity (GO:0009055);; Biological Process: NAD biosynthetic process (GO:0009435);; Cellular Component: chloroplast (GO:0009507);; Molecular Function: L-aspartate:fumarate oxidoreductase activity (GO:0044318);; Biological Process: oxidation-reductio…	K00278|0.0|vvi:100242339|similar to AO (L-ASPARTATE OXIDASE)	Succinate dehydrogenase [ubiquinone] flavoprotein subunit 2, mitochondrial (Precursor) GN=SDH1-2 OS=Arabidopsis thaliana (Mouse-ear cress) PE=1 SV=1	PREDICTED: L-aspartate oxidase 1-like [Vitis vinifera]
Oja36721	0.113852	0.488113	50.2746	0	7.55367	up	0	6.24746	up	--	--	--	--	--	hypothetical protein M569_00248, partial [Genlisea aurea]
Oja36731	4.22436	7.12366	1.0518	0.00092638	-1.94427	down	5.98644e-11	-2.76031	down	--	--	Cellular Component: cytoplasm (GO:0005737);;	--	--	PREDICTED: pleckstrin homology domain-containing family A member 8-like [Vitis vinifera]
Oja36755	0.0384769	0	6.72018	0	6.22219	up	0	7.0938	up	[C]	Energy production and conversion	Molecular Function: UDP-N-acetylmuramate dehydrogenase activity (GO:0008762);; Molecular Function: flavin adenine dinucleotide binding (GO:0050660);; Biological Process: oxidation-reduction process (GO:0055114);;	--	Tetrahydrocannabinolic acid synthase (Precursor) OS=Cannabis sativa (Hemp) PE=1 SV=1	(S)-reticuline oxidase-like protein [Daucus carota]
Oja36764	0.12476	0	10.5524	1.01363e-13	5.18782	up	6.66134e-16	6.05891	up	--	--	--	--	Ethylene-responsive transcription factor ERF109 GN=ERF109 OS=Arabidopsis thaliana (Mouse-ear cress) PE=1 SV=1	PREDICTED: ethylene-responsive transcription factor ERF109-like [Fragaria vesca subsp. vesca]
Oja36788	2148.26	1737.42	687.13	4.59754e-05	-1.65791	down	6.94589e-07	-1.42119	down	--	--	Molecular Function: peroxidase activity (GO:0004601);; Molecular Function: copper ion binding (GO:0005507);; Molecular Function: calcium ion binding (GO:0005509);; Molecular Function: ATP binding (GO:0005524);; Molecular Function: calcium-dependent phospholipid binding (GO:0005544);; Cellular Component: cell wall (GO:0005618);; Cellular Component: mitochondrion (GO:0005739);; Cellular Component: …	--	Annexin D2 GN=MXK3.27 OS=Arabidopsis thaliana (Mouse-ear cress) PE=2 SV=1	annexin, putative [Ricinus communis]
Oja36798	12.8959	11.6173	4.43219	0.00154647	-1.53178	down	0.000403595	-1.45227	down	--	--	Molecular Function: DNA binding (GO:0003677);; Molecular Function: sequence-specific DNA binding transcription factor activity (GO:0003700);; Cellular Component: nucleus (GO:0005634);; Biological Process: photomorphogenesis (GO:0009640);; Biological Process: response to ethylene (GO:0009723);; Biological Process: response to auxin (GO:0009733);; Biological Process: cytokinin-activated signaling p…	--	ZF-HD homeobox protein At4g24660 GN=At4g24660 OS=Arabidopsis thaliana (Mouse-ear cress) PE=1 SV=1	hypothetical protein PRUPE_ppa024260mg [Prunus persica]
Oja36820	2.87727	6.26271	0.680736	0.00131301	-2.00113	down	4.15223e-14	-3.1809	down	--	--	--	--	Epidermis-specific secreted glycoprotein EP1 (Precursor) GN=EP1 OS=Daucus carota (Carrot) PE=1 SV=1	cell attachment protein in somatic embryogenesis [Daucus carota]
Oja36822	7844.03	992.81	8.78441	0	-9.79918	down	0	-6.88752	down	[O]	Posttranslational modification, protein turnover, chaperones	Cellular Component: cytoplasm (GO:0005737);; Biological Process: response to stress (GO:0006950);;	K13993|5e-85|pop:POPTR_579131|hypothetical protein	17.8 kDa class I heat shock protein OS=Daucus carota (Carrot) PE=3 SV=1	RecName: Full=17.8 kDa class I heat shock protein; AltName: Full=Clone DCHSP17.7
Oja36843	20.5504	21.5923	0.667204	0	-4.69935	down	0	-4.84989	down	--	--	--	--	--	--
Oja36845	18.0478	14.2732	54.3737	4.85196e-05	1.5714	up	1.11723e-10	1.83889	up	--	--	--	--	--	predicted protein [Populus trichocarpa]
Oja36848	3.07666	2.47322	213.548	0	5.98965	up	0	6.22039	up	--	--	Biological Process: transport (GO:0006810);; Biological Process: cellular process (GO:0009987);;	--	--	hypothetical protein (mitochondrion) [Vicia faba]
Oja36859	3.09688	0.771929	13.3698	1.51237e-06	2.06292	up	0	3.88633	up	--	--	--	--	--	PAR1 protein [Theobroma cacao]
Oja36867	6.24804	4.31847	0.192426	8.99281e-14	-4.55764	down	1.03177e-11	-4.11867	down	--	--	Molecular Function: transporter activity (GO:0005215);; Cellular Component: intracellular (GO:0005622);; Biological Process: transport (GO:0006810);; Biological Process: cysteine biosynthetic process (GO:0019344);;	--	Patellin-6 GN=PATL6 OS=Arabidopsis thaliana (Mouse-ear cress) PE=2 SV=1	JHL07K02.10 [Jatropha curcas]
Oja36869	22.7162	20.0548	8.79915	0.00173973	-1.37368	down	0.000204949	-1.26414	down	[R]	General function prediction only	Biological Process: GPI anchor metabolic process (GO:0006505);; Biological Process: intracellular protein transport (GO:0006886);; Cellular Component: chloroplast envelope (GO:0009941);; Molecular Function: hydrolase activity, acting on ester bonds (GO:0016788);; Cellular Component: intrinsic component of endoplasmic reticulum membrane (GO:0031227);;	--	--	predicted protein [Populus trichocarpa]
Oja36875.1	14.838	42.8388	178.346	0	3.56366	up	2.15383e-14	1.9721	up	--	--	--	--	--	--
Oja36875.2	3345.23	10036.6	30615.1	0	3.18049	up	1.50262e-07	1.52598	up	--	--	Molecular Function: metal ion binding (GO:0046872);;	--	Metallothionein-like protein type 2 OS=Nicotiana plumbaginifolia (Leadwort-leaved tobacco) PE=3 SV=1	metallothionein-1 like protein [Oenanthe javanica]
Oja36879	2.02566	2.89486	10.7547	0.000178406	2.27297	up	0.00482075	1.74046	up	[E]	Amino acid transport and metabolism	Cellular Component: nucleus (GO:0005634);; Biological Process: arginine catabolic process (GO:0006527);; Biological Process: protein targeting to membrane (GO:0006612);; Biological Process: response to oxidative stress (GO:0006979);; Biological Process: spermidine biosynthetic process (GO:0008295);; Molecular Function: arginine decarboxylase activity (GO:0008792);; Biological Process: response to…	K01583|2e-52|rcu:RCOM_1450830|arginine decarboxylase, putative (EC:4.1.1.19)	Arginine decarboxylase OS=Glycine max (Soybean) PE=2 SV=1	arginine decarboxylase [Camellia sinensis]
Oja36900	18.4137	29.8674	66.883	7.89677e-07	1.83814	up	0.00218784	1.07631	up	--	--	Cellular Component: cytoplasm (GO:0005737);; Biological Process: L-phenylalanine catabolic process (GO:0006559);; Biological Process: cinnamic acid biosynthetic process (GO:0009800);; Molecular Function: phenylalanine ammonia-lyase activity (GO:0045548);;	--	Phenylalanine ammonia-lyase 1 GN=PAL1 OS=Daucus carota (Carrot) PE=3 SV=1	phenylalanine ammonia-lyase [Glehnia littoralis]
Oja36912	19.99	1.47542	7.56044	0.00137086	-1.40667	down	1.3914e-07	2.21954	up	--	--	Biological Process: response to stress (GO:0006950);; Biological Process: response to abiotic stimulus (GO:0009628);;	--	Zinc finger protein ZAT10 GN=T22C5.18 OS=Arabidopsis thaliana (Mouse-ear cress) PE=2 SV=1	osmotic stress-induced zinc-finger protein [Nicotiana tabacum]
Oja36948	0.839011	0.513867	6.97797	9.28322e-06	2.82366	up	2.20209e-07	3.3517	up	--	--	--	--	Transcription factor bHLH96 GN=T9N14.4 OS=Arabidopsis thaliana (Mouse-ear cress) PE=2 SV=1	PREDICTED: transcription factor bHLH96-like [Glycine max]
Oja36952	8.8786	7.7958	1.81831	2.78241e-07	-2.25939	down	1.64693e-08	-2.14394	down	[J]	Translation, ribosomal structure and biogenesis	Molecular Function: hydrolase activity (GO:0016787);; Molecular Function: carbon-nitrogen ligase activity, with glutamine as amido-N-donor (GO:0016884);;	--	Glutamyl-tRNA(Gln) amidotransferase subunit A, chloroplastic/mitochondrial (Precursor) GN=GATA OS=Arabidopsis thaliana (Mouse-ear cress) PE=1 SV=1	PREDICTED: putative amidase C869.01-like [Vitis vinifera]
Oja36960	0.888533	2.00673	5.71667	1.52563e-09	2.61572	up	0.000362186	1.41015	up	[V]	Defense mechanisms	Cellular Component: plasma membrane (GO:0005886);; Biological Process: drug transmembrane transport (GO:0006855);; Biological Process: fatty acid catabolic process (GO:0009062);; Molecular Function: drug transmembrane transporter activity (GO:0015238);; Molecular Function: antiporter activity (GO:0015297);;	--	MATE efflux family protein 5 GN=F3L12.12 OS=Arabidopsis thaliana (Mouse-ear cress) PE=3 SV=1	PREDICTED: MATE efflux family protein 9-like [Solanum lycopersicum]
Oja37000	2.42122	5.42615	18.4964	1.62796e-10	2.84645	up	1.69855e-05	1.66213	up	--	--	--	--	RING-H2 finger protein ATL22 (Precursor) GN=ATL22 OS=Arabidopsis thaliana (Mouse-ear cress) PE=2 SV=2	RING/U-box superfamily protein, putative [Theobroma cacao]
Oja37002	5.88332	9.24283	1.77057	0.00684946	-1.68614	down	1.98631e-08	-2.40011	down	--	--	Cellular Component: peroxisome (GO:0005777);;	--	Rhodanese-like domain-containing protein 6 GN=STR6 OS=Arabidopsis thaliana (Mouse-ear cress) PE=2 SV=1	Ovarian cancer-associated gene 2 protein-like protein [Medicago truncatula]
Oja37011	10.0719	14.5177	31.6645	4.88368e-05	1.62786	up	0.00791196	1.03671	up	--	--	--	--	Cyclin-dependent protein kinase inhibitor SMR3 GN=SMR3 OS=Arabidopsis thaliana (Mouse-ear cress) PE=2 SV=1	hypothetical protein VITISV_043216 [Vitis vinifera]
Oja37041	24.6353	14.8455	7.54917	1.2464e-05	-1.7104	down	0.00905164	-1.05189	down	--	--	Molecular Function: DNA binding (GO:0003677);; Molecular Function: sequence-specific DNA binding transcription factor activity (GO:0003700);; Cellular Component: nucleus (GO:0005634);; Biological Process: regulation of transcription, DNA-templated (GO:0006355);;	--	Transcription factor bHLH30 OS=Arabidopsis thaliana (Mouse-ear cress) PE=1 SV=1	DNA binding protein, putative [Ricinus communis]
Oja37042	9.29794	10.5331	43.6886	1.16908e-10	2.21342	up	1.02363e-13	1.96525	up	[O]	Posttranslational modification, protein turnover, chaperones	Molecular Function: ATP binding (GO:0005524);; Cellular Component: plasma membrane (GO:0005886);; Biological Process: ATP catabolic process (GO:0006200);; Cellular Component: chloroplast (GO:0009507);; Molecular Function: ATPase activity (GO:0016887);; Biological Process: protein metabolic process (GO:0019538);;	--	Protein cfxQ homolog GN=cfxQ OS=Cyanidioschyzon merolae (Red alga) PE=3 SV=2	Ankyrin repeat domain-containing protein [Medicago truncatula]
Oja37045	1.00828	1.68108	6.52226	9.84377e-08	2.59333	up	2.98907e-05	1.83158	up	[I]	Lipid transport and metabolism	Molecular Function: carboxylic ester hydrolase activity (GO:0052689);;	--	Probable carboxylesterase 15 GN=CXE15 OS=Arabidopsis thaliana (Mouse-ear cress) PE=2 SV=1	PREDICTED: probable carboxylesterase 15 [Vitis vinifera]
Oja37046	1.61309	1.44078	8.71191	4.88258e-07	2.35647	up	6.19864e-09	2.44782	up	[E]	Amino acid transport and metabolism	Cellular Component: extracellular region (GO:0005576);; Biological Process: lipid metabolic process (GO:0006629);;	--	GDSL esterase/lipase At5g45920 GN=At5g45920 OS=Arabidopsis thaliana (Mouse-ear cress) PE=2 SV=1	PREDICTED: GDSL esterase/lipase At5g45920 isoform 1 [Vitis vinifera]
Oja37053	11.5272	6.93362	0.755952	0	-3.86392	down	0	-3.2067	down	[V]	Defense mechanisms	Biological Process: drug transmembrane transport (GO:0006855);; Molecular Function: drug transmembrane transporter activity (GO:0015238);; Molecular Function: antiporter activity (GO:0015297);; Cellular Component: membrane (GO:0016020);; Biological Process: response to karrikin (GO:0080167);;	--	Protein TRANSPARENT TESTA 12 GN=F17J16_80 OS=Arabidopsis thaliana (Mouse-ear cress) PE=2 SV=1	PREDICTED: protein TRANSPARENT TESTA 12 [Vitis vinifera]
Oja37061	1.31851	0.323017	4.84154	0.000147833	1.8241	up	1.09912e-14	3.64586	up	--	--	--	--	Malonyl-coenzyme A:anthocyanin 3-O-glucoside-6&apos;&apos;-O-malonyltransferase GN=3MAT OS=Dahlia pinnata (Pinnate dahlia) PE=1 SV=1	PREDICTED: malonyl-coenzyme A:anthocyanin 3-O-glucoside-6&apos;&apos;-O-malonyltransferase [Vitis vinifera]
Oja37079	1.51187	4.72632	16.6765	5.55112e-16	3.37912	up	3.02483e-07	1.71986	up	[E]	Amino acid transport and metabolism	Cellular Component: plasma membrane (GO:0005886);; Biological Process: response to wounding (GO:0009611);; Biological Process: response to nematode (GO:0009624);; Biological Process: response to abscisic acid (GO:0009737);; Biological Process: response to salicylic acid (GO:0009751);; Biological Process: response to jasmonic acid (GO:0009753);; Biological Process: hyperosmotic salinity response (…	--	Peptide transporter PTR3-A GN=PTR3-A OS=Arabidopsis thaliana (Mouse-ear cress) PE=2 SV=1	predicted protein [Populus trichocarpa]
Oja37091	0.0983482	0.73788	10.1009	0	5.94039	up	0	3.58858	up	--	--	--	--	--	PREDICTED: uncharacterized protein LOC100260477 [Vitis vinifera]
Oja37099	8.62194	8.01918	1.80024	5.35094e-06	-2.21415	down	3.38474e-07	-2.18201	down	[KAD]	--	Biological Process: response to hormone (GO:0009725);; Biological Process: response to oxygen-containing compound (GO:1901700);;	K09422|1e-141|vvi:100245564|hypothetical protein LOC100245564	Transcription factor MYB39 GN=dl4925c OS=Arabidopsis thaliana (Mouse-ear cress) PE=2 SV=1	MIXTA-like 2 [Mimulus lewisii]
Oja37123	39.5319	123.389	604.27	0	3.91856	up	0	2.2085	up	--	--	Biological Process: cellular metabolic process (GO:0044237);; Biological Process: primary metabolic process (GO:0044238);; Biological Process: response to stimulus (GO:0050896);; Biological Process: organic substance metabolic process (GO:0071704);;	--	Stress-related protein GN=SRP OS=Vitis riparia (Frost grape) PE=2 SV=1	PREDICTED: stress-related protein-like [Fragaria vesca subsp. vesca]
Oja37127	107.568	190.678	618.511	4.15223e-14	2.50906	up	9.98629e-10	1.61427	up	--	--	Molecular Function: enzyme inhibitor activity (GO:0004857);; Molecular Function: pectinesterase activity (GO:0030599);; Biological Process: negative regulation of catalytic activity (GO:0043086);;	--	21 kDa protein (Precursor) OS=Daucus carota (Carrot) PE=2 SV=1	RecName: Full=21 kDa protein; AltName: Full=1.2 protein; Flags: Precursor
Oja37143	7.37072	11.9379	29.6419	3.18763e-08	1.98629	up	8.73573e-05	1.22568	up	[RTKL]	--	Molecular Function: protein serine/threonine kinase activity (GO:0004674);; Molecular Function: ATP binding (GO:0005524);; Cellular Component: nucleus (GO:0005634);; Cellular Component: cytosol (GO:0005829);; Biological Process: protein phosphorylation (GO:0006468);; Biological Process: response to salt stress (GO:0009651);; Biological Process: abscisic acid-activated signaling pathway (GO:000973…	K14498|1e-137|pop:POPTR_743265|hypothetical protein	Serine/threonine-protein kinase SAPK1 GN=OOSJNBa0017N12.8 OS=Oryza sativa subsp. japonica (Rice) PE=1 SV=1	Serine/threonine-protein kinase SAPK3 isoform 2, partial [Theobroma cacao]
Oja37150	317.961	441.84	1432.72	2.46672e-10	2.15768	up	1.05822e-09	1.61381	up	--	--	Molecular Function: structural constituent of cell wall (GO:0005199);; Biological Process: plant-type cell wall organization (GO:0009664);;	--	Extensin-2 (Precursor) GN=T14E10_160 OS=Arabidopsis thaliana (Mouse-ear cress) PE=2 SV=1	Proline-rich extensin-like family protein [Arabidopsis thaliana]
Oja37159	0	0	5.26463	1.0216e-08	5.10464	up	1.16975e-08	5.16855	up	--	--	Molecular Function: DNA binding (GO:0003677);; Cellular Component: chromosome (GO:0005694);;	K11252|3e-35|tbr:Tb10.406.0360|histone H2B	Histone H2B.9 OS=Oryza sativa subsp. japonica (Rice) PE=3 SV=1	putative histone H2B [Emiliania huxleyi CCMP1516]
Oja37162	0.66029	0.514699	25.2537	0	5.08305	up	0	5.34672	up	--	--	Molecular Function: hydrolase activity, hydrolyzing O-glycosyl compounds (GO:0004553);; Cellular Component: cell wall (GO:0005618);; Biological Process: cellular glucan metabolic process (GO:0006073);; Molecular Function: xyloglucan:xyloglucosyl transferase activity (GO:0016762);; Cellular Component: apoplast (GO:0048046);;	K14504|1e-169|vvi:100256520|hypothetical protein LOC100256520	Probable xyloglucan endotransglucosylase/hydrolase protein 23 (Precursor) GN=F14M19.90 OS=Arabidopsis thaliana (Mouse-ear cress) PE=2 SV=1	PREDICTED: probable xyloglucan endotransglucosylase/hydrolase protein 23-like [Vitis vinifera]
Oja37170	0.127894	3.51837	11.4262	0	5.94375	up	2.21311e-06	1.60221	up	--	--	Cellular Component: nucleus (GO:0005634);; Cellular Component: plant-type cell wall (GO:0009505);;	--	--	PREDICTED: uncharacterized protein LOC100245695 [Vitis vinifera]
Oja37206	58.7777	75.0354	222.959	4.59619e-08	1.90851	up	3.79852e-08	1.48726	up	[G]	Carbohydrate transport and metabolism	Molecular Function: phosphoglycerate kinase activity (GO:0004618);; Molecular Function: ATP binding (GO:0005524);; Cellular Component: nucleus (GO:0005634);; Cellular Component: vacuolar membrane (GO:0005774);; Cellular Component: Golgi apparatus (GO:0005794);; Cellular Component: cytosol (GO:0005829);; Cellular Component: plasma membrane (GO:0005886);; Biological Process: glycolysis (GO:0006096)…	K00927|1e-161|vvi:100244419|hypothetical protein LOC100244419	Phosphoglycerate kinase, cytosolic OS=Nicotiana tabacum (Common tobacco) PE=1 SV=1	unnamed protein product [Vitis vinifera]
Oja37219	2.66597	4.15628	27.6873	1.11022e-16	3.31142	up	2.22045e-16	2.62459	up	[RTKL]	--	Molecular Function: protein serine/threonine kinase activity (GO:0004674);; Molecular Function: ATP binding (GO:0005524);; Cellular Component: cytosol (GO:0005829);; Biological Process: protein phosphorylation (GO:0006468);; Biological Process: ubiquitin-dependent protein catabolic process (GO:0006511);; Biological Process: response to salt stress (GO:0009651);; Biological Process: response to ab…	K14498|1e-112|vvi:100259302|hypothetical protein LOC100259302	Serine/threonine-protein kinase SRK2A GN=At1g10940 OS=Arabidopsis thaliana (Mouse-ear cress) PE=1 SV=1	PREDICTED: serine/threonine-protein kinase SRK2B isoform 1 [Vitis vinifera]
Oja37226	0.46116	1.18627	12.5628	4.44089e-16	4.42692	up	3.34066e-13	3.20492	up	--	--	--	--	--	hypothetical protein VITISV_044034 [Vitis vinifera]
Oja37245	1851.99	613.994	194.549	0	-3.26369	down	1.1984e-11	-1.74057	down	[O]	Posttranslational modification, protein turnover, chaperones	Cellular Component: cytoplasm (GO:0005737);; Biological Process: response to stress (GO:0006950);;	K13993|9e-79|vvi:100254733|hypothetical protein LOC100254733	18.2 kDa class I heat shock protein GN=HSP18.2 OS=Medicago sativa (Alfalfa) PE=2 SV=1	18.6 kDa heat-shock protein [Helianthus annuus]
Oja37286	76.3903	761.344	1978.99	0	4.68084	up	3.57853e-05	1.29512	up	[H]	Coenzyme transport and metabolism	Cellular Component: mitochondrion (GO:0005739);; Cellular Component: cytosol (GO:0005829);; Biological Process: cellular response to DNA damage stimulus (GO:0006974);; Molecular Function: zinc ion binding (GO:0008270);; Biological Process: thiamine biosynthetic process (GO:0009228);; Biological Process: response to cold (GO:0009409);; Cellular Component: chloroplast stroma (GO:0009570);; Cellular…	--	Thiamine thiazole synthase 2, chloroplastic (Precursor) GN=THI1-2 OS=Vitis vinifera (Grape) PE=2 SV=1	thiamine biosynthetic enzyme [Picrorhiza kurrooa]
Oja37290	29.6347	11.5479	5.85328	1.93138e-11	-2.34723	down	0.00290634	-1.05943	down	[RTKL]	--	Molecular Function: protein serine/threonine kinase activity (GO:0004674);; Molecular Function: protein tyrosine kinase activity (GO:0004713);; Molecular Function: ATP binding (GO:0005524);; Cellular Component: plasma membrane (GO:0005886);; Biological Process: protein phosphorylation (GO:0006468);; Cellular Component: cytoplasmic membrane-bounded vesicle (GO:0016023);;	--	Receptor-like serine/threonine-protein kinase At1g78530 GN=At1g78530 OS=Arabidopsis thaliana (Mouse-ear cress) PE=2 SV=1	hypothetical protein PRUPE_ppa007835mg [Prunus persica]
Oja37343	186.665	183.702	58.0182	4.64597e-06	-1.69773	down	1.49512e-11	-1.74418	down	--	--	--	--	Protein PHLOEM PROTEIN 2-LIKE A1 GN=PP2A1 OS=Arabidopsis thaliana (Mouse-ear cress) PE=2 SV=1	phloem protein 2-2 [Apium graveolens Dulce Group]
Oja37347	26.3834	1.27031	0.113207	0	-7.19145	down	0.00476241	-2.97493	down	--	--	--	--	--	conserved hypothetical protein [Ricinus communis]
Oja37364	88.6208	77.9917	22.3012	1.92203e-08	-1.99981	down	8.87845e-13	-1.88527	down	--	--	Molecular Function: metal ion binding (GO:0046872);;	--	RING-H2 finger protein ATL57 GN=ATL57 OS=Arabidopsis thaliana (Mouse-ear cress) PE=2 SV=1	PREDICTED: E3 ubiquitin-protein ligase RHA1B-like isoform 2 [Solanum lycopersicum]
Oja37375	3.74793	4.1997	23.766	4.03449e-11	2.61506	up	5.77871e-13	2.38906	up	--	--	--	--	--	predicted protein [Populus trichocarpa]
Oja37423	1613.97	1051.48	94.8821	0	-4.10032	down	0	-3.55172	down	--	--	--	--	--	conserved hypothetical protein [Ricinus communis]
Oja37450	0.436257	1.76645	6.12324	1.69975e-12	3.61325	up	9.77337e-05	1.67775	up	--	--	Biological Process: lipid metabolic process (GO:0006629);; Molecular Function: hydrolase activity, acting on ester bonds (GO:0016788);; Cellular Component: apoplast (GO:0048046);;	--	GDSL esterase/lipase APG (Precursor) GN=APG OS=Arabidopsis thaliana (Mouse-ear cress) PE=1 SV=1	uncharacterized protein LOC100815273 precursor [Glycine max]
Oja37472	74.2307	86.6904	210.776	0.000120974	1.49086	up	6.69858e-05	1.19792	up	--	--	Cellular Component: late endosome (GO:0005770);; Cellular Component: vacuolar membrane (GO:0005774);; Cellular Component: Golgi apparatus (GO:0005794);; Cellular Component: plasmodesma (GO:0009506);; Biological Process: response to abscisic acid (GO:0009737);; Molecular Function: high affinity copper ion transmembrane transporter activity (GO:0015089);; Biological Process: intracellular copper io…	K14686|2e-56|vvi:100245585|hypothetical protein LOC100245585	Copper transporter 5 GN=COPT5 OS=Arabidopsis thaliana (Mouse-ear cress) PE=2 SV=1	PREDICTED: copper transporter 5-like [Solanum lycopersicum]
Oja37474	6.41771	2.09979	34.2091	5.67287e-11	2.38445	up	0	3.89139	up	--	--	Cellular Component: plasma membrane (GO:0005886);;	--	--	plant cell wall protein SlTFR88 [Solanum lycopersicum]
Oja37478	8.76645	5.15477	1.2037	2.77778e-12	-2.83632	down	6.24662e-09	-2.14549	down	[Q]	Secondary metabolites biosynthesis, transport and catabolism	Molecular Function: copper ion binding (GO:0005507);; Biological Process: lignin catabolic process (GO:0046274);; Cellular Component: apoplast (GO:0048046);; Molecular Function: hydroquinone:oxygen oxidoreductase activity (GO:0052716);; Biological Process: oxidation-reduction process (GO:0055114);;	--	Laccase-17 (Precursor) GN=LAC17 OS=Arabidopsis thaliana (Mouse-ear cress) PE=2 SV=1	PREDICTED: laccase-17-like [Vitis vinifera]
Oja37484	89.0886	15.2032	2.93854	0	-4.89631	down	5.50449e-13	-2.42253	down	--	--	--	--	--	Uncharacterized protein TCM_029159 [Theobroma cacao]
Oja37497	2.71714	4.03632	28.1711	0	3.33044	up	0	2.7027	up	--	--	Biological Process: abscisic acid-activated signaling pathway (GO:0009738);;	K14496|2e-93|pop:POPTR_907261|hypothetical protein	Abscisic acid receptor PYL4 GN=T19C21.20 OS=Arabidopsis thaliana (Mouse-ear cress) PE=1 SV=1	predicted protein [Populus trichocarpa]
Oja37507	20.6509	8.53445	2.34664	1.77636e-14	-3.10438	down	2.21775e-06	-1.90855	down	--	--	--	--	--	legume-specific protein [Aeschynomene evenia]
Oja37517	2.67673	25.3903	8.52679	0.00111824	1.62584	up	7.92757e-08	-1.64729	down	--	--	Molecular Function: chitinase activity (GO:0004568);; Biological Process: carbohydrate metabolic process (GO:0005975);; Biological Process: chitin catabolic process (GO:0006032);; Molecular Function: chitin binding (GO:0008061);; Biological Process: cell wall macromolecule catabolic process (GO:0016998);;	--	Endochitinase PR4 (Precursor) GN=CHI4 OS=Phaseolus vulgaris (Kidney bean) PE=2 SV=1	class IV chitinase EP3-1/H5, partial [Daucus carota]
Oja37545	79.6517	57.2463	29.2618	0.000268925	-1.45538	down	0.00195039	-1.04897	down	[S]	Function unknown	Molecular Function: protein binding (GO:0005515);; Biological Process: pentose-phosphate shunt (GO:0006098);; Biological Process: unsaturated fatty acid biosynthetic process (GO:0006636);; Biological Process: response to cold (GO:0009409);; Cellular Component: chloroplast thylakoid membrane (GO:0009535);; Cellular Component: chloroplast thylakoid lumen (GO:0009543);; Biological Process: photosynt…	--	Thylakoid lumenal 15 kDa protein 1, chloroplastic (Precursor) GN=At2g44920 OS=Arabidopsis thaliana (Mouse-ear cress) PE=1 SV=2	PREDICTED: thylakoid lumenal 15 kDa protein 1, chloroplastic-like [Solanum lycopersicum]
Oja37562	25.4192	7.95344	1.214	0	-4.32361	down	5.08682e-12	-2.72796	down	--	--	Cellular Component: nucleus (GO:0005634);; Biological Process: autophagy (GO:0006914);; Biological Process: response to salt stress (GO:0009651);;	--	--	hypothetical protein ARALYDRAFT_908064 [Arabidopsis lyrata subsp. lyrata]
Oja37580	6.79163	2.87467	0.855324	3.23848e-10	-2.91977	down	0.00194082	-1.76694	down	--	--	Biological Process: response to stress (GO:0006950);; Biological Process: response to abiotic stimulus (GO:0009628);; Biological Process: primary metabolic process (GO:0044238);; Biological Process: cellular macromolecule metabolic process (GO:0044260);;	--	Heat stress transcription factor A-6b GN=MWI23.20 OS=Arabidopsis thaliana (Mouse-ear cress) PE=2 SV=1	HSFA9 [Coffea arabica]
Oja37589	0	0	6.28249	0	6.62611	up	0	6.69124	up	[J]	Translation, ribosomal structure and biogenesis	Molecular Function: translation elongation factor activity (GO:0003746);; Molecular Function: GTPase activity (GO:0003924);; Molecular Function: GTP binding (GO:0005525);; Cellular Component: cytoplasm (GO:0005737);; Biological Process: GTP catabolic process (GO:0006184);; Biological Process: translational elongation (GO:0006414);;	K03231|0.0|isc:IscW_ISCW020299|translation elongation factor EF-1 alpha/Tu, putative (EC:2.7.7.4)	Elongation factor 1-alpha GN=TEF OS=Euglena gracilis PE=2 SV=1	elongation factor 1 alpha [Euglena gracilis]
Oja37616	3.52523	9.8769	21.9432	9.40048e-12	2.59655	up	0.00563787	1.06295	up	--	--	--	--	GEM-like protein 4 GN=At5g08350 OS=Arabidopsis thaliana (Mouse-ear cress) PE=2 SV=1	PREDICTED: GEM-like protein 4-like isoform 1 [Vitis vinifera]
Oja37681	0.656127	4.57112	32.3127	0	5.45953	up	0	2.72081	up	--	--	--	--	Probable WRKY transcription factor 70 GN=WRKY70 OS=Arabidopsis thaliana (Mouse-ear cress) PE=2 SV=1	WRKY transcription factor 57.1 [Jatropha curcas]
Oja37693	2216.44	32.1581	103.58	0	-4.43147	down	4.23557e-09	1.60157	up	--	--	Cellular Component: cytoplasm (GO:0005737);; Biological Process: response to cold (GO:0009409);; Biological Process: response to water deprivation (GO:0009414);;	--	Phosphoprotein ECPP44 GN=ECPP44 OS=Daucus carota (Carrot) PE=1 SV=1	RecName: Full=Phosphoprotein ECPP44
Oja37713	1.08971	48.3318	14.364	0	3.62501	up	1.22803e-11	-1.82867	down	--	--	Cellular Component: extracellular region (GO:0005576);; Biological Process: syncytium formation (GO:0006949);; Cellular Component: plant-type cell wall (GO:0009505);; Biological Process: plant-type cell wall organization (GO:0009664);; Biological Process: response to red light (GO:0010114);; Biological Process: regulation of stomatal movement (GO:0010119);; Cellular Component: membrane (GO:001602…	--	Expansin-A10 (Precursor) OS=Arabidopsis thaliana (Mouse-ear cress) PE=2 SV=1	Expansin A1, ALPHA 1.2,EXPA1 [Theobroma cacao]
Oja37728	22.6261	12.769	5.63017	1.01004e-07	-2.00829	down	0.00044002	-1.25554	down	--	--	Cellular Component: mitochondrion (GO:0005739);; Biological Process: determination of bilateral symmetry (GO:0009855);; Biological Process: organ morphogenesis (GO:0009887);; Biological Process: meristem initiation (GO:0010014);; Biological Process: xylem and phloem pattern formation (GO:0010051);; Biological Process: meristem maintenance (GO:0010073);; Biological Process: flower morphogenesis (G…	--	--	C-type mannose receptor 2 [Theobroma cacao]
Oja37730	1.89233	3.04235	8.46306	1.00309e-05	2.09575	up	0.00339909	1.36933	up	--	--	Cellular Component: nucleus (GO:0005634);; Cellular Component: microtubule organizing center (GO:0005815);; Cellular Component: spindle microtubule (GO:0005876);; Molecular Function: microtubule binding (GO:0008017);; Cellular Component: phragmoplast (GO:0009524);; Cellular Component: preprophase band (GO:0009574);; Biological Process: thigmotropism (GO:0009652);; Biological Process: positive gra…	K10436|5e-90|pop:POPTR_661879|hypothetical protein	Microtubule-associated protein RP/EB family member 1A GN=EB1A OS=Arabidopsis thaliana (Mouse-ear cress) PE=1 SV=1	Microtubule end binding protein EB1A [Theobroma cacao]
Oja37767	47.5586	28.5053	3.82971	0	-3.62718	down	0	-2.96012	down	[K]	Transcription	Molecular Function: DNA binding (GO:0003677);;	--	Homeobox-leucine zipper protein HAT5 GN=F4P13.2 OS=Arabidopsis thaliana (Mouse-ear cress) PE=1 SV=1	PREDICTED: homeobox-leucine zipper protein HAT5-like [Vitis vinifera]
Oja37778	0.17147	1.01082	145.691	0	8.98046	up	0	6.94775	up	--	--	--	--	--	Mitochondrial protein, putative [Medicago truncatula]
Oja37779	66.2039	110.344	340.199	2.32725e-12	2.34672	up	8.4907e-09	1.54087	up	[C]	Energy production and conversion	Molecular Function: iron ion binding (GO:0005506);; Biological Process: transport (GO:0006810);; Molecular Function: NADH dehydrogenase (ubiquinone) activity (GO:0008137);; Cellular Component: chloroplast thylakoid membrane (GO:0009535);; Biological Process: photosynthesis, light reaction (GO:0019684);; Molecular Function: quinone binding (GO:0048038);; Molecular Function: 4 iron, 4 sulfur cluste…	K05582|1e-147|vvi:4025142|ndhK	NAD(P)H-quinone oxidoreductase subunit K, chloroplastic GN=ndhK OS=Daucus carota (Carrot) PE=3 SV=2	NAD(P)H-quinone oxidoreductase subunit K [Medicago truncatula]
Oja37811	1.60935	1.85762	11.1508	5.52926e-07	2.65945	up	8.1879e-07	2.41071	up	[C]	Energy production and conversion	Biological Process: cell morphogenesis (GO:0000902);; Cellular Component: plasma membrane (GO:0005886);; Biological Process: glycerol metabolic process (GO:0006071);; Biological Process: lipid metabolic process (GO:0006629);; Molecular Function: glycerophosphodiester phosphodiesterase activity (GO:0008889);; Biological Process: root epidermal cell differentiation (GO:0010053);; Biological Process…	--	Probable glycerophosphoryl diester phosphodiesterase 1 (Precursor) GN=GPDL1 OS=Arabidopsis thaliana (Mouse-ear cress) PE=1 SV=1	PREDICTED: probable glycerophosphoryl diester phosphodiesterase 2-like [Solanum lycopersicum]
Oja37816	3.4495	2.77293	9.91488	0.00173109	1.48919	up	5.43203e-06	1.73002	up	--	--	Molecular Function: binding (GO:0005488);; Biological Process: tissue development (GO:0009888);; Biological Process: single-organism cellular process (GO:0044763);; Biological Process: regulation of cellular process (GO:0050794);;	--	Zinc finger protein 5 GN=ZFP5 OS=Arabidopsis thaliana (Mouse-ear cress) PE=2 SV=1	PREDICTED: uncharacterized protein LOC100854597 [Vitis vinifera]
Oja37825	1.0804	1.98514	13.0546	1.11022e-16	3.50011	up	4.16334e-14	2.59681	up	[RTKL]	--	Molecular Function: protein serine/threonine kinase activity (GO:0004674);; Molecular Function: ATP binding (GO:0005524);; Cellular Component: nucleus (GO:0005634);; Cellular Component: cytosol (GO:0005829);; Biological Process: protein phosphorylation (GO:0006468);; Biological Process: response to salt stress (GO:0009651);; Biological Process: response to karrikin (GO:0080167);;	K14498|0.0|pop:POPTR_832255|hypothetical protein	Serine/threonine-protein kinase SAPK2 GN=SAPK2 OS=Oryza sativa subsp. indica (Rice) PE=2 SV=2	Serine/threonine-protein kinase SRK2E [Theobroma cacao]
Oja37847	38.5747	30.6481	10.9119	7.41158e-07	-1.82931	down	4.18243e-08	-1.56765	down	[KAD]	--	Molecular Function: DNA binding (GO:0003677);; Molecular Function: chromatin binding (GO:0003682);;	K09422|6e-37|vvi:100233098|VVMYBA1, VvmybA3	Transcription factor MYB114 GN=MYB114 OS=Arabidopsis thaliana (Mouse-ear cress) PE=1 SV=1	MybA1 [Vitis shiragae]
Oja37868	15.6434	14.1942	45.8229	0.000103364	1.53038	up	5.68687e-08	1.60095	up	--	--	--	--	--	PREDICTED: uncharacterized protein LOC100245494 [Vitis vinifera]
Oja37871	17.2182	5.2267	57.534	2.57924e-06	1.7223	up	0	3.35934	up	--	--	--	K13464|7e-54|vvi:100254231|hypothetical protein LOC100254231	Protein TIFY 10A GN=T29M8.5 OS=Arabidopsis thaliana (Mouse-ear cress) PE=1 SV=1	jasmonate ZIM domain protein a [Nicotiana attenuata]
Oja37873.1	26.0731	21.5137	112.515	1.21521e-09	2.0921	up	0	2.29934	up	[OC]	--	Biological Process: glycerol ether metabolic process (GO:0006662);; Molecular Function: electron carrier activity (GO:0009055);; Molecular Function: protein disulfide oxidoreductase activity (GO:0015035);; Biological Process: cell redox homeostasis (GO:0045454);;	K03671|1e-42|vvi:100246832|hypothetical protein LOC100246832	Thioredoxin H2 GN=TRX2 OS=Arabidopsis thaliana (Mouse-ear cress) PE=2 SV=2	PREDICTED: thioredoxin H2-like [Solanum lycopersicum]
Oja37873.2	5.08761	4.592	29.4133	7.70127e-07	2.43751	up	2.50081e-08	2.51428	up	--	--	--	--	--	--
Oja37877	0.564604	0.134478	7.71797	3.57947e-12	3.57552	up	0	5.12656	up	[R]	General function prediction only	Cellular Component: nucleus (GO:0005634);; Biological Process: metabolic process (GO:0008152);; Biological Process: response to nitrate (GO:0010167);; Biological Process: nitrate transport (GO:0015706);; Molecular Function: hydrolase activity (GO:0016787);;	--	--	PREDICTED: suppressor of disruption of TFIIS-like [Vitis vinifera]
Oja37910	0.445729	0.477741	5.92978	7.60925e-12	3.53678	up	5.90195e-13	3.39486	up	--	--	--	--	Probable WRKY transcription factor 30 GN=WRKY30 OS=Arabidopsis thaliana (Mouse-ear cress) PE=2 SV=1	WRKY6 [Panax quinquefolius]
Oja37922	290.775	18.612	0.715298	0	-8.56746	down	0	-4.68002	down	--	--	Molecular Function: DNA binding (GO:0003677);;	--	Homeobox-leucine zipper protein ATHB-12 GN=ATHB-12 OS=Arabidopsis thaliana (Mouse-ear cress) PE=2 SV=1	unnamed protein product [Vitis vinifera]
Oja37936	18.0074	19.6349	61.3106	2.00985e-06	1.74821	up	4.74007e-08	1.55516	up	--	--	Molecular Function: DNA binding (GO:0003677);; Cellular Component: extracellular region (GO:0005576);; Biological Process: defense response, incompatible interaction (GO:0009814);; Biological Process: positive regulation of plant-type hypersensitive response (GO:0034052);; Biological Process: regulation of removal of superoxide radicals (GO:2000121);;	--	Protein LOL1 GN=LOL1 OS=Arabidopsis thaliana (Mouse-ear cress) PE=2 SV=1	PREDICTED: protein LOL1-like isoform 3 [Solanum lycopersicum]
Oja37946	3.65026	5.21656	0.334138	0.000304105	-3.02076	down	1.13694e-07	-3.60528	down	--	--	--	--	--	PREDICTED: uncharacterized protein LOC101268883 [Solanum lycopersicum]
Oja37947	2.47187	3.76804	23.8942	0	3.22176	up	0	2.56072	up	--	--	Biological Process: MAPK cascade (GO:0000165);; Biological Process: respiratory burst involved in defense response (GO:0002679);; Biological Process: protein targeting to membrane (GO:0006612);; Biological Process: detection of biotic stimulus (GO:0009595);; Biological Process: response to wounding (GO:0009611);; Biological Process: response to mechanical stimulus (GO:0009612);; Biological Proces…	--	RING-H2 finger protein ATL2 GN=ATL2 OS=Arabidopsis thaliana (Mouse-ear cress) PE=2 SV=2	PREDICTED: RING-H2 finger protein ATL2-like [Solanum lycopersicum]
Oja37952	2.74467	2.94179	23.5162	0	3.06144	up	0	2.89582	up	--	--	Biological Process: immune effector process (GO:0002252);; Biological Process: detection of biotic stimulus (GO:0009595);; Biological Process: response to external stimulus (GO:0009605);; Biological Process: response to bacterium (GO:0009617);; Biological Process: response to fungus (GO:0009620);; Biological Process: response to abiotic stimulus (GO:0009628);; Biological Process: response to ethy…	--	Probable WRKY transcription factor 40 GN=WRKY40 OS=Arabidopsis thaliana (Mouse-ear cress) PE=1 SV=1	transcription factor WRKY4 [Petroselinum crispum]
Oja37958	16.2544	9.57951	57.6339	4.34779e-07	1.80868	up	0	2.49896	up	--	--	Cellular Component: nucleus (GO:0005634);; Cellular Component: cytoplasm (GO:0005737);; Biological Process: carbohydrate metabolic process (GO:0005975);; Biological Process: protein targeting to membrane (GO:0006612);; Biological Process: salicylic acid mediated signaling pathway (GO:0009863);; Biological Process: jasmonic acid mediated signaling pathway (GO:0009867);; Biological Process: regulat…	--	Glucan endo-1,3-beta-glucosidase 14 (Precursor) GN=At2g27500 OS=Arabidopsis thaliana (Mouse-ear cress) PE=1 SV=2	PREDICTED: glucan endo-1,3-beta-glucosidase 14-like [Cucumis sativus]
Oja37975	7.40924	6.19281	0.522672	4.44089e-16	-3.72642	down	0	-3.54315	down	--	--	Molecular Function: polygalacturonase activity (GO:0004650);; Cellular Component: extracellular region (GO:0005576);; Biological Process: microsporogenesis (GO:0009556);; Biological Process: plant-type cell wall modification (GO:0009827);; Biological Process: pollen tube growth (GO:0009860);; Biological Process: pollen exine formation (GO:0010584);;	--	Polygalacturonase QRT3 (Precursor) GN=QRT3 OS=Arabidopsis thaliana (Mouse-ear cress) PE=2 SV=1	hypothetical protein PRUPE_ppa004357mg [Prunus persica]
Oja37980	63.5143	71.6455	172.676	0.000416207	1.42868	up	0.000100152	1.18561	up	[R]	General function prediction only	Cellular Component: cytoplasm (GO:0005737);; Molecular Function: zinc ion binding (GO:0008270);; Biological Process: response to bacterium (GO:0009617);; Biological Process: plant-type hypersensitive response (GO:0009626);; Biological Process: lignin biosynthetic process (GO:0009809);; Molecular Function: aryl-alcohol dehydrogenase (NAD+) activity (GO:0018456);; Molecular Function: cinnamyl-alcoh…	--	Mannitol dehydrogenase (Fragment) GN=ELI3 OS=Petroselinum crispum (Parsley) PE=2 SV=1	RecName: Full=Mannitol dehydrogenase; AltName: Full=NAD-dependent mannitol dehydrogenase
Oja38004	1.98884	1.09464	35.2497	0	4.08593	up	0	4.84526	up	--	--	--	--	--	PREDICTED: uncharacterized protein LOC100255146 [Vitis vinifera]
Oja38006	6.91606	12.3294	31.7834	4.41656e-09	2.17154	up	8.93301e-05	1.27731	up	--	--	--	--	Putative disease resistance RPP13-like protein 1 GN=RPPL1 OS=Arabidopsis thaliana (Mouse-ear cress) PE=3 SV=1	PREDICTED: putative disease resistance protein RGA3-like [Fragaria vesca subsp. vesca]
Oja38008	17.9215	6.19343	2.20778	6.90092e-12	-2.97154	down	0.00751063	-1.52583	down	--	--	--	--	--	hypothetical protein VITISV_011279 [Vitis vinifera]
Oja38016	31.8691	31.5079	89.6211	0.000162208	1.47714	up	2.21024e-07	1.4242	up	--	--	Molecular Function: enzyme inhibitor activity (GO:0004857);; Cellular Component: plant-type cell wall (GO:0009505);; Molecular Function: pectinesterase activity (GO:0030599);; Biological Process: cell wall modification (GO:0042545);; Biological Process: hydrogen peroxide catabolic process (GO:0042744);; Biological Process: negative regulation of catalytic activity (GO:0043086);; Molecular Functio…	--	Pectinesterase 34 GN=F2K15.80 OS=Arabidopsis thaliana (Mouse-ear cress) PE=2 SV=1	PREDICTED: probable pectinesterase/pectinesterase inhibitor 34-like [Vitis vinifera]
Oja38022	0.275864	0.0985588	78.8876	0	7.61721	up	0	8.46985	up	--	--	--	--	--	hypothetical protein M569_00248, partial [Genlisea aurea]
Oja38051	0.496621	2.66144	50.6836	0	6.49615	up	0	4.14046	up	--	--	--	--	Transcription factor bHLH93 GN=K21L13.16 OS=Arabidopsis thaliana (Mouse-ear cress) PE=1 SV=1	Beta HLH protein 93 [Theobroma cacao]
Oja38110	143.821	45.4684	11.7991	0	-3.61669	down	4.10783e-15	-2.02577	down	[O]	Posttranslational modification, protein turnover, chaperones	Molecular Function: ATP binding (GO:0005524);; Cellular Component: cytoplasm (GO:0005737);; Biological Process: protein folding (GO:0006457);; Biological Process: response to high light intensity (GO:0009644);; Biological Process: heat acclimation (GO:0010286);; Molecular Function: 2-alkenal reductase [NAD(P)] activity (GO:0032440);; Biological Process: response to hydrogen peroxide (GO:0042542);…	--	Heat shock 70 kDa protein 8 GN=F22D22.13 OS=Arabidopsis thaliana (Mouse-ear cress) PE=2 SV=1	Heat-shock protein 70T-2 [Theobroma cacao]
Oja38142	0.177448	14.9301	6.77344	0	4.83797	up	0.000457042	-1.21632	down	--	--	Molecular Function: adenyl nucleotide binding (GO:0030554);;	--	CBS domain-containing protein CBSX5 GN=CBSX5 OS=Arabidopsis thaliana (Mouse-ear cress) PE=2 SV=2	Cystathionine beta-synthase family protein isoform 1 [Theobroma cacao]
Oja38158	0	0	8.56929	0	6.21593	up	0	6.28085	up	[J]	Translation, ribosomal structure and biogenesis	Molecular Function: RNA binding (GO:0003723);; Molecular Function: structural constituent of ribosome (GO:0003735);; Cellular Component: nucleolus (GO:0005730);; Cellular Component: vacuole (GO:0005773);; Cellular Component: plasma membrane (GO:0005886);; Biological Process: translation (GO:0006412);; Cellular Component: chloroplast (GO:0009507);; Biological Process: response to salt stress (GO:0…	K02985|1e-102|tcr:507677.39|40S ribosomal protein S3	40S ribosomal protein S3-3 GN=RPS3C OS=Arabidopsis thaliana (Mouse-ear cress) PE=1 SV=1	unknown [Lotus japonicus]
Oja38160	5.67624	13.824	39.5929	4.44089e-16	2.77963	up	3.51782e-07	1.43258	up	[R]	General function prediction only	Molecular Function: DNA photolyase activity (GO:0003913);; Biological Process: DNA repair (GO:0006281);; Molecular Function: hydrolase activity (GO:0016787);;	--	21 kDa protein (Precursor) OS=Daucus carota (Carrot) PE=2 SV=1	predicted protein [Populus trichocarpa]
Oja38162	25.9035	18.2521	4.47885	1.69775e-12	-2.53318	down	1.83298e-13	-2.09898	down	[Q]	Secondary metabolites biosynthesis, transport and catabolism	Molecular Function: monooxygenase activity (GO:0004497);; Molecular Function: iron ion binding (GO:0005506);; Molecular Function: electron carrier activity (GO:0009055);; Molecular Function: oxidoreductase activity, acting on paired donors, with incorporation or reduction of molecular oxygen (GO:0016705);; Molecular Function: heme binding (GO:0020037);; Biological Process: oxidation-reduction pro…	K04123|0.0|vvi:100251295|hypothetical protein LOC100251295	Ent-kaurenoic acid oxidase 1 GN=YUP8H12.23 OS=Arabidopsis thaliana (Mouse-ear cress) PE=2 SV=1	ent-kaurenoic acid oxidase [Pyrus communis]
Oja38166	0.530263	1.03336	17.5271	0	4.87327	up	0	3.9267	up	--	--	Cellular Component: cytoplasm (GO:0005737);; Biological Process: response to UV (GO:0009411);; Cellular Component: plant-type cell wall (GO:0009505);; Biological Process: flavonoid biosynthetic process (GO:0009813);; Molecular Function: pectinesterase activity (GO:0030599);; Biological Process: cell wall modification (GO:0042545);; Molecular Function: aspartyl esterase activity (GO:0045330);;	K01051|0.0|rcu:RCOM_0291660|Pectinesterase-2 precursor, putative (EC:3.1.1.11)	Probable pectinesterase 53 (Precursor) GN=T29J13.150 OS=Arabidopsis thaliana (Mouse-ear cress) PE=2 SV=1	Pectin lyase-like superfamily protein isoform 1 [Theobroma cacao]
Oja38178	9.40945	3.08578	33.9387	1.23914e-06	1.82697	up	0	3.34071	up	--	--	--	--	Ethylene-responsive transcription factor 4 GN=ERF4 OS=Nicotiana sylvestris (Wood tobacco) PE=2 SV=1	ethylene response factor 3 [Genlisea aurea]
Oja38205	1.10343	2.50448	7.98539	1.18903e-08	2.7485	up	0.000450163	1.56013	up	--	--	--	--	--	unnamed protein product [Vitis vinifera]
Oja38210	31.1022	24.1198	10.3087	4.19242e-05	-1.60044	down	3.2944e-05	-1.30407	down	[R]	General function prediction only	Biological Process: metabolic process (GO:0008152);; Molecular Function: hydrolase activity (GO:0016787);;	K07025|1e-111|vvi:100263185|hypothetical protein LOC100263185	--	PREDICTED: uncharacterized protein C24B11.05-like isoform 1 [Solanum lycopersicum]
Oja38219	32.3629	20.7262	6.11398	6.36887e-11	-2.40292	down	2.08972e-09	-1.83176	down	[C]	Energy production and conversion	Molecular Function: inorganic diphosphatase activity (GO:0004427);; Molecular Function: hydrogen-translocating pyrophosphatase activity (GO:0009678);; Biological Process: proton transport (GO:0015992);; Cellular Component: membrane (GO:0016020);; Molecular Function: 2-alkenal reductase [NAD(P)] activity (GO:0032440);; Biological Process: oxidation-reduction process (GO:0055114);;	K01507|0.0|vvi:100256710|hypothetical protein LOC100256710	Pyrophosphate-energized vacuolar membrane proton pump OS=Vigna radiata var. radiata (Mung bean) PE=1 SV=3	PREDICTED: pyrophosphate-energized vacuolar membrane proton pump-like [Glycine max]
Oja38220	3.00415	6.08203	18.3329	3.54861e-12	2.57383	up	1.26346e-06	1.50108	up	--	--	Biological Process: response to organic substance (GO:0010033);; Cellular Component: cell part (GO:0044464);; Biological Process: regulation of cellular process (GO:0050794);; Biological Process: cellular response to stimulus (GO:0051716);; Biological Process: response to oxygen-containing compound (GO:1901700);;	--	--	hypothetical protein PRUPE_ppa008039mg [Prunus persica]
Oja38222	4.20749	4.26807	11.1417	0.00839502	1.3705	up	0.00424251	1.28326	up	--	--	Biological Process: mitotic cell cycle (GO:0000278);; Cellular Component: nucleus (GO:0005634);; Biological Process: stomatal lineage progression (GO:0010440);; Molecular Function: cyclin-dependent protein serine/threonine kinase regulator activity (GO:0016538);; Molecular Function: protein kinase binding (GO:0019901);; Biological Process: DNA endoreduplication (GO:0042023);; Biological Process: …	--	Cyclin-D1-1 GN=F20P5.7 OS=Arabidopsis thaliana (Mouse-ear cress) PE=1 SV=3	PREDICTED: cyclin-D1-1 [Vitis vinifera]
Oja38239	10.7349	9.50681	36.787	1.47144e-06	1.75816	up	9.93838e-12	1.86365	up	[T]	Signal transduction mechanisms	Molecular Function: protein serine/threonine phosphatase activity (GO:0004722);; Biological Process: protein dephosphorylation (GO:0006470);; Biological Process: protein targeting to membrane (GO:0006612);; Biological Process: response to chitin (GO:0010200);; Biological Process: regulation of plant-type hypersensitive response (GO:0010363);; Biological Process: endoplasmic reticulum unfolded pro…	--	Probable protein phosphatase 2C 63 GN=At4g33920 OS=Arabidopsis thaliana (Mouse-ear cress) PE=2 SV=1	predicted protein [Populus trichocarpa]
Oja38241	1.85251	1.35379	9.61957	2.36917e-06	2.2949	up	3.06803e-09	2.65698	up	--	--	--	--	Zinc finger protein ZAT10 GN=T22C5.18 OS=Arabidopsis thaliana (Mouse-ear cress) PE=2 SV=1	zinc-finger protein [Petunia x hybrida]
Oja38258	13.1638	13.8467	39.0752	6.53029e-05	1.5503	up	2.46729e-06	1.40891	up	[E]	Amino acid transport and metabolism	Molecular Function: chorismate mutase activity (GO:0004106);; Cellular Component: cytosol (GO:0005829);; Biological Process: aromatic amino acid family biosynthetic process (GO:0009073);; Cellular Component: chloroplast (GO:0009507);; Biological Process: chorismate metabolic process (GO:0046417);;	K01850|1e-115|vvi:100261098|hypothetical protein LOC100261098	Chorismate mutase 2 GN=CM2 OS=Arabidopsis thaliana (Mouse-ear cress) PE=1 SV=1	chorismate mutase 01 [Vitis vinifera]
Oja38267	0.0959934	0.308662	23.1978	0	6.6876	up	0	5.69374	up	--	--	Molecular Function: calcium ion binding (GO:0005509);;	--	--	PREDICTED: uncharacterized protein LOC100243037 [Vitis vinifera]
Oja38279	0.662064	0.709613	7.94381	4.04787e-13	3.44263	up	7.54952e-15	3.2929	up	--	--	Molecular Function: polygalacturonase activity (GO:0004650);; Cellular Component: extracellular region (GO:0005576);; Biological Process: carbohydrate metabolic process (GO:0005975);; Biological Process: mRNA modification (GO:0016556);;	--	Polygalacturonase At1g48100 (Precursor) GN=At1g48100 OS=Arabidopsis thaliana (Mouse-ear cress) PE=2 SV=1	PREDICTED: polygalacturonase At1g48100 [Vitis vinifera]
Oja38285	1.06939	1.44783	5.317	1.80256e-05	2.22276	up	0.000347682	1.74665	up	--	--	--	--	Omega-hydroxypalmitate O-feruloyl transferase GN=MEE6.11 OS=Arabidopsis thaliana (Mouse-ear cress) PE=1 SV=1	PREDICTED: uncharacterized protein LOC101261250 [Solanum lycopersicum]
Oja38322	36.0561	64.2783	163.96	1.51911e-10	2.16964	up	1.30739e-05	1.26724	up	--	--	--	--	Probable F-box protein At1g60180 GN=At2g36090 OS=Arabidopsis thaliana (Mouse-ear cress) PE=2 SV=1	PREDICTED: F-box protein At2g27310-like [Vitis vinifera]
Oja38392	0	0	14.6439	0	8.10639	up	0	8.17194	up	[Z]	Cytoskeleton	Molecular Function: GTPase activity (GO:0003924);; Molecular Function: structural constituent of cytoskeleton (GO:0005200);; Molecular Function: GTP binding (GO:0005525);; Cellular Component: cytoplasm (GO:0005737);; Cellular Component: microtubule (GO:0005874);; Biological Process: GTP catabolic process (GO:0006184);; Biological Process: microtubule-based process (GO:0007017);; Biological Proces…	K07375|0.0|tcr:506563.40|beta tubulin	Tubulin beta chain GN=TUBB OS=Chlamydomonas incerta PE=3 SV=1	beta-tubulin [Euglena gracilis]
Oja38419	2.37658	4.07562	34.0027	0	3.78121	up	0	2.95548	up	--	--	Biological Process: MAPK cascade (GO:0000165);; Molecular Function: DNA binding (GO:0003677);; Biological Process: regulation of transcription, DNA-templated (GO:0006355);; Biological Process: defense response, incompatible interaction (GO:0009814);; Biological Process: leaf morphogenesis (GO:0009965);; Biological Process: response to chitin (GO:0010200);; Biological Process: negative regulation …	--	Putative NAC domain-containing protein 94 GN=ANAC094 OS=Arabidopsis thaliana (Mouse-ear cress) PE=4 SV=1	NAC domain containing protein 36 [Theobroma cacao]
Oja38443	8.7043	6.03	1.63242	2.72782e-05	-2.33028	down	0.00228133	-1.88264	down	--	--	Molecular Function: DNA binding (GO:0003677);; Cellular Component: extracellular region (GO:0005576);; Biological Process: defense response, incompatible interaction (GO:0009814);; Biological Process: positive regulation of plant-type hypersensitive response (GO:0034052);; Biological Process: regulation of removal of superoxide radicals (GO:2000121);;	--	Protein LOL1 GN=LOL1 OS=Arabidopsis thaliana (Mouse-ear cress) PE=2 SV=1	hypothetical protein PRUPE_ppa013007mg [Prunus persica]
Oja38462	0	0	4.94928	2.24265e-14	5.91842	up	3.88578e-15	5.98313	up	--	--	Molecular Function: ATP:ADP antiporter activity (GO:0005471);; Molecular Function: copper ion binding (GO:0005507);; Molecular Function: protein binding (GO:0005515);; Cellular Component: mitochondrial inner membrane (GO:0005743);; Cellular Component: vacuolar membrane (GO:0005774);; Biological Process: gluconeogenesis (GO:0006094);; Biological Process: protein targeting to membrane (GO:0006612);…	K05863|1e-161|tcr:506211.160|ADP,ATP carrier protein 1, mitochondrial precursor	ADP,ATP carrier protein 2, mitochondrial (Precursor) GN=T6I14_20 OS=Arabidopsis thaliana (Mouse-ear cress) PE=1 SV=2	ADP/ATP carrier 3 isoform 1 [Theobroma cacao]
Oja38481	5.1246	5.2582	13.4551	0.00127577	1.37196	up	0.000123102	1.26645	up	[RTKL]	--	Biological Process: polysaccharide biosynthetic process (GO:0000271);; Molecular Function: protein serine/threonine kinase activity (GO:0004674);; Molecular Function: protein binding (GO:0005515);; Molecular Function: ATP binding (GO:0005524);; Cellular Component: extracellular region (GO:0005576);; Cellular Component: plasma membrane (GO:0005886);; Biological Process: protein phosphorylation (GO…	--	Protein NSP-INTERACTING KINASE 1 (Precursor) GN=NIK1 OS=Arabidopsis thaliana (Mouse-ear cress) PE=1 SV=1	PREDICTED: protein NSP-INTERACTING KINASE 1 [Vitis vinifera]
Oja38489	14.3517	20.8156	45.9924	1.01629e-05	1.66066	up	0.0022234	1.05788	up	--	--	Molecular Function: protein binding (GO:0005515);; Cellular Component: plant-type cell wall (GO:0009505);; Cellular Component: plasmodesma (GO:0009506);;	--	Leucine-rich repeat extensin-like protein 3 (Precursor) GN=LRX3 OS=Arabidopsis thaliana (Mouse-ear cress) PE=1 SV=1	PREDICTED: leucine-rich repeat extensin-like protein 3-like [Cicer arietinum]
Oja38522	16.1677	11.1026	92.8581	7.30527e-14	2.50444	up	0	2.97556	up	--	--	Molecular Function: dicarboxylic acid transmembrane transporter activity (GO:0005310);; Cellular Component: mitochondrial inner membrane (GO:0005743);; Biological Process: dicarboxylic acid transport (GO:0006835);; Biological Process: mitochondrial transport (GO:0006839);; Biological Process: response to chitin (GO:0010200);; Biological Process: proton transport (GO:0015992);; Cellular Component:…	--	Mitochondrial uncoupling protein 5 GN=F14M13.10 OS=Arabidopsis thaliana (Mouse-ear cress) PE=2 SV=1	PREDICTED: probable mitochondrial 2-oxoglutarate/malate carrier protein [Vitis vinifera]
Oja38537	0.485991	2.37296	7.41445	1.51656e-13	3.73232	up	0.000316674	1.53477	up	--	--	Cellular Component: plasma membrane (GO:0005886);; Molecular Function: metal ion binding (GO:0046872);;	--	Heavy metal-associated isoprenylated plant protein 26 (Precursor) GN=F20M13.140 OS=Arabidopsis thaliana (Mouse-ear cress) PE=1 SV=1	hypothetical protein ARALYDRAFT_496228 [Arabidopsis lyrata subsp. lyrata]
Oja38548	9.38044	23.4757	54.5275	1.6287e-13	2.51818	up	0.000350096	1.13102	up	--	--	Biological Process: single-organism process (GO:0044699);;	--	Uncharacterized GPI-anchored protein At4g28100 (Precursor) GN=At4g28100 OS=Arabidopsis thaliana (Mouse-ear cress) PE=1 SV=1	PREDICTED: uncharacterized GPI-anchored protein At4g28100-like [Fragaria vesca subsp. vesca]
Oja38549	335.533	379.296	78.5092	2.13633e-09	-2.10852	down	0	-2.35488	down	[U]	Intracellular trafficking, secretion, and vesicular transport	Cellular Component: extracellular region (GO:0005576);; Cellular Component: vacuolar membrane (GO:0005774);; Cellular Component: plant-type cell wall (GO:0009505);; Biological Process: methylglyoxal catabolic process to D-lactate (GO:0019243);;	--	--	PREDICTED: uncharacterized protein LOC100267814 isoform 1 [Vitis vinifera]
Oja38585	71.3844	16.7023	3.83883	0	-4.20317	down	7.76812e-12	-2.18282	down	--	--	--	--	--	--
Oja38590	5.23712	1.94038	27.7695	1.50612e-10	2.37409	up	0	3.70313	up	--	--	Biological Process: response to stress (GO:0006950);; Biological Process: response to abiotic stimulus (GO:0009628);;	--	Zinc finger protein ZAT10 GN=T22C5.18 OS=Arabidopsis thaliana (Mouse-ear cress) PE=2 SV=1	osmotic stress-induced zinc-finger protein [Nicotiana tabacum]
Oja38606	275.91	96.2046	32.0235	0	-3.11768	down	2.39079e-10	-1.66787	down	[M]	Cell wall/membrane/envelope biogenesis	Molecular Function: transporter activity (GO:0005215);; Biological Process: transport (GO:0006810);;	K03098|1e-101|rcu:RCOM_0700620|apolipoprotein d, putative	--	temperature-induced lipocalin&apos; [Mesembryanthemum crystallinum]
Oja38614	136.872	114.411	39.7485	7.64947e-07	-1.79537	down	1.30337e-09	-1.60646	down	--	--	Cellular Component: chloroplast envelope (GO:0009941);;	--	--	PREDICTED: uncharacterized protein LOC101264357 [Solanum lycopersicum]
Oja38622	2.18806	1.66119	11.3665	6.67874e-09	2.33176	up	1.9873e-14	2.65161	up	[R]	General function prediction only	Cellular Component: plasma membrane (GO:0005886);; Biological Process: response to aluminum ion (GO:0010044);;	K02069|1e-154|pop:POPTR_1103763|hypothetical protein	Protein ALUMINUM SENSITIVE 3 GN=F3G5.12 OS=Arabidopsis thaliana (Mouse-ear cress) PE=1 SV=1	Aluminum sensitive 3 [Theobroma cacao]
Oja38639	3.05334	18.6023	0	0.00302091	-3.92848	down	0	-6.58784	down	[S]	Function unknown	--	--	Proline-rich receptor-like protein kinase PERK2 GN=PERK2 OS=Arabidopsis thaliana (Mouse-ear cress) PE=2 SV=3	glucose-repressible gene protein [Verticillium alfalfae VaMs.102]
Oja38652	1.36532	2.92675	6.98566	5.15583e-08	2.3018	up	0.00696144	1.16027	up	--	--	--	--	Probable disease resistance protein RDL5 GN=RDL5 OS=Arabidopsis thaliana (Mouse-ear cress) PE=1 SV=1	PREDICTED: probable disease resistance RPP8-like protein 2-like [Fragaria vesca subsp. vesca]
Oja38653	0.717691	0.769235	3.94177	5.33209e-05	2.32982	up	6.7575e-05	2.17945	up	--	--	Biological Process: response to carbohydrate (GO:0009743);;	--	--	PREDICTED: uncharacterized protein LOC100257403 [Vitis vinifera]
Oja38661	78.931	71.9786	23.9098	3.02219e-06	-1.73243	down	8.14753e-10	-1.66914	down	--	--	--	--	--	PREDICTED: uncharacterized protein LOC101244773 [Solanum lycopersicum]
Oja38664	1576.67	561.588	151.697	0	-3.39044	down	3.66374e-15	-1.97077	down	--	--	--	--	--	hypothetical protein PRUPE_ppa011685mg [Prunus persica]
Oja38681	48.2691	21.5654	3.48396	0	-3.78036	down	0	-2.69072	down	--	--	--	--	--	PREDICTED: uncharacterized protein LOC100261530 [Vitis vinifera]
Oja38707	1.42969	4.39722	19.7331	0	3.69804	up	9.38825e-11	2.06423	up	[E]	Amino acid transport and metabolism	Molecular Function: inorganic diphosphatase activity (GO:0004427);; Biological Process: cellular response to phosphate starvation (GO:0016036);; Biological Process: dephosphorylation (GO:0016311);; Biological Process: protein tetramerization (GO:0051262);; Molecular Function: phosphocholine phosphatase activity (GO:0052731);; Molecular Function: phosphoethanolamine phosphatase activity (GO:005273…	--	Inorganic pyrophosphatase 1 GN=PS2 OS=Arabidopsis thaliana (Mouse-ear cress) PE=1 SV=1	predicted protein [Populus trichocarpa]
Oja38726	9.28046	4.50539	26.445	0.000219529	1.48995	up	1.11022e-16	2.45302	up	--	--	Cellular Component: nucleus (GO:0005634);;	--	--	Uncharacterized protein TCM_029159 [Theobroma cacao]
Oja38752	0.337328	0.542332	3.1496	6.00223e-06	2.95381	up	0.000215922	2.31645	up	[R]	General function prediction only	Molecular Function: catalytic activity (GO:0003824);;	K07025|4e-91|vvi:100245055|hypothetical protein LOC100245055	--	PREDICTED: uncharacterized protein C24B11.05-like [Solanum lycopersicum]
Oja38755	66.4096	79.8342	173.368	0.00090194	1.36981	up	0.00241121	1.0351	up	--	--	Molecular Function: binding (GO:0005488);;	--	Zinc finger A20 and AN1 domain-containing stress-associated protein 4 GN=SAP4 OS=Arabidopsis thaliana (Mouse-ear cress) PE=1 SV=1	PREDICTED: zinc finger A20 and AN1 domain-containing stress-associated protein 4 isoform 1 [Vitis vinifera]
Oja38766.1	1.39879	4.44008	16.5471	0	3.48488	up	2.39134e-08	1.79987	up	--	--	Molecular Function: beta-galactosidase activity (GO:0004565);; Biological Process: carbohydrate metabolic process (GO:0005975);; Biological Process: polyamine catabolic process (GO:0006598);; Biological Process: plant-type cell wall organization (GO:0009664);; Biological Process: phenylpropanoid metabolic process (GO:0009698);; Biological Process: plant-type cell wall biogenesis (GO:0009832);; Bi…	--	Beta-galactosidase 3 (Precursor) OS=Arabidopsis thaliana (Mouse-ear cress) PE=1 SV=1	PREDICTED: beta-galactosidase 3-like [Vitis vinifera]
Oja38766.2	1.50998	3.41667	11.1498	3.82478e-09	2.78223	up	0.000187475	1.59485	up	[G]	Carbohydrate transport and metabolism	Molecular Function: beta-galactosidase activity (GO:0004565);; Biological Process: carbohydrate metabolic process (GO:0005975);; Biological Process: acetyl-CoA metabolic process (GO:0006084);; Biological Process: polyamine catabolic process (GO:0006598);; Biological Process: plant-type cell wall organization (GO:0009664);; Biological Process: phenylpropanoid metabolic process (GO:0009698);; Biolo…	--	Beta-galactosidase 5 (Precursor) OS=Oryza sativa subsp. japonica (Rice) PE=2 SV=1	predicted protein [Populus trichocarpa]
Oja38770	8.33673	7.16856	30.5769	4.29177e-07	1.85355	up	1.29596e-12	2.00109	up	--	--	Molecular Function: DNA binding (GO:0003677);;	--	Ocs element-binding factor 1 GN=OBF1 OS=Zea mays (Maize) PE=2 SV=2	Ocs element-binding factor, putative [Ricinus communis]
Oja38811	73.1073	23.0015	6.40682	0	-3.51354	down	2.43207e-11	-1.91756	down	--	--	Cellular Component: mitochondrial inner membrane (GO:0005743);; Biological Process: respiratory gaseous exchange (GO:0007585);; Molecular Function: alternative oxidase activity (GO:0009916);; Biological Process: alternative respiration (GO:0010230);; Cellular Component: integral component of membrane (GO:0016021);; Biological Process: electron transport chain (GO:0022900);; Molecular Function: me…	--	Ubiquinol oxidase 2, mitochondrial (Precursor) GN=AOX2 OS=Glycine max (Soybean) PE=1 SV=2	mitochondrial alternative oxidase 2a [Daucus carota]
Oja38820	19.7369	5.11641	1.0588	0	-4.15642	down	1.00725e-07	-2.29294	down	--	--	Biological Process: response to superoxide (GO:0000303);; Biological Process: respiratory burst involved in defense response (GO:0002679);; Cellular Component: vacuolar membrane (GO:0005774);; Cellular Component: endoplasmic reticulum (GO:0005783);; Cellular Component: plasma membrane (GO:0005886);; Biological Process: response to salt stress (GO:0009651);; Biological Process: response to auxin (…	--	--	PREDICTED: E3 ubiquitin-protein ligase RNF170-like isoform 1 [Solanum lycopersicum]
Oja38821	0.797876	0.171036	6.95304	4.42934e-10	3.00167	up	0	4.81368	up	--	--	--	--	E3 ubiquitin-protein ligase RING1 GN=RING1 OS=Gossypium hirsutum (Upland cotton) PE=2 SV=1	hypothetical protein VITISV_000345 [Vitis vinifera]
Oja38829	21.1589	26.2499	59.539	0.00015093	1.47585	up	0.000755262	1.09657	up	--	--	--	--	--	PREDICTED: uncharacterized protein LOC101254416 [Solanum lycopersicum]
[truncated: 482 more rows]

[truncated: 4 more sheets: Supplementary Table 11, Supplementary Table 12, Supplementary Table 13, Supplementary Table 14]
